# Supplementary material for: Observation of two types of charge-density-wave orders in superconducting La2-xSrxCuO4
Source: Nat Commun. 2019 Jul 22;10:3269. doi: 10.1038/s41467-019-11167-z (PMC6646325; doi:10.1038/s41467-019-11167-z)
Supplement: Supplementary file 3 — Source Data [file 41467_2019_11167_MOESM3_ESM.zip]

Archive with 11 entries (10 files):
- Source_data-CDW_x=0.12.xlsx
- __MACOSX/
- __MACOSX/._Source_data-CDW_x=0.12.xlsx
- Source_data-CDW_x=0.13.xlsx
- __MACOSX/._Source_data-CDW_x=0.13.xlsx
- Source_data-CDW_x=0.144.xlsx
- __MACOSX/._Source_data-CDW_x=0.144.xlsx
- Source_data-CDW_x=0.16.xlsx
- __MACOSX/._Source_data-CDW_x=0.16.xlsx
- Source_data-CDW_x=0.115.xlsx
- __MACOSX/._Source_data-CDW_x=0.115.xlsx
