# Supplementary material for: Observation of two types of charge-density-wave orders in superconducting La2-xSrxCuO4
Source: Nat Commun. 2019 Jul 22;10:3269. doi: 10.1038/s41467-019-11167-z (PMC6646325; doi:10.1038/s41467-019-11167-z)
Supplement: Supplementary file 3 — Source Data [file 41467_2019_11167_MOESM3_ESM.zip › Source_data-CDW_x=0.12.xlsx]

## Sheet: Sheet1
x=0.12 raw data
T (K)	23.2		24.7		27.4		29.2		31		34		37.1		40.3		45.8		50.2		55.8		61		70.3		80.6		90.2		100.6		110		124		146
raw data	h (r.l.u.)	Intensity	h (r.l.u.)	Intensity	h (r.l.u.)	Intensity	h (r.l.u.)	Intensity	h (r.l.u.)	Intensity	h (r.l.u.)	Intensity	h (r.l.u.)	Intensity	h (r.l.u.)	Intensity	h (r.l.u.)	Intensity	h (r.l.u.)	Intensity	h (r.l.u.)	Intensity	h (r.l.u.)	Intensity	h (r.l.u.)	Intensity	h (r.l.u.)	Intensity	h (r.l.u.)	Intensity	h (r.l.u.)	Intensity	h (r.l.u.)	Intensity	h (r.l.u.)	Intensity	h (r.l.u.)	Intensity
	-0.342	0.084968	-0.342	0.0281593	-0.342	0.194013	-0.342	0.0310478	-0.342	0.0958485	-0.342	0.00895506	-0.342	0.23512	-0.342	0.0562175	-0.342	0.1165	-0.342	0.080322	-0.342	-0.0805306	-0.342	0.0643237	-0.342	0.134	-0.342	0.00839569	-0.342	0.0579515	-0.342	0.026462	-0.342	0.00473139	-0.342	0.0449405	-0.342	-0.144923
	-0.34	-0.060042	-0.34	0.207601	-0.34	0.105587	-0.34	-0.0117892	-0.34	0.20791	-0.34	0.192048	-0.34	0.129417	-0.34	0.112288	-0.34	0.0731197	-0.34	0.0201229	-0.34	0.108747	-0.34	-0.00974373	-0.34	0.0860188	-0.34	0.142048	-0.34	0.143423	-0.34	0.137322	-0.34	0.100391	-0.34	0.13802	-0.34	0.0978933
	-0.338	0.108349	-0.338	0.237193	-0.338	0.114312	-0.338	0.202636	-0.338	0.145297	-0.338	-0.0358123	-0.338	0.151136	-0.338	-0.0374447	-0.338	0.133079	-0.338	-0.0903079	-0.338	-0.0115118	-0.338	0.160751	-0.338	-0.0095125	-0.338	0.0749549	-0.338	0.105495	-0.338	0.00934746	-0.338	0.132659	-0.338	0.0999018	-0.338	-0.0167775
	-0.336	-0.0494069	-0.336	0.196199	-0.336	-0.00346624	-0.336	0.200658	-0.336	0.140099	-0.336	0.0924751	-0.336	0.11124	-0.336	0.0238927	-0.336	0.220672	-0.336	-0.0127717	-0.336	-0.0177261	-0.336	0.169406	-0.336	0.0440237	-0.336	0.0804519	-0.336	0.0835018	-0.336	0.0143717	-0.336	0.0679668	-0.336	0.328431	-0.336	0.0484178
	-0.334	0.0626527	-0.334	0.0929464	-0.334	0.116545	-0.334	-0.0649469	-0.334	0.0514721	-0.334	-0.0171921	-0.334	0.128825	-0.334	0.0232338	-0.334	0.0502417	-0.334	0.0858404	-0.334	0.130039	-0.334	-0.051285	-0.334	0.0145304	-0.334	0.0391425	-0.334	-0.0282665	-0.334	-0.00745528	-0.334	0.0500968	-0.334	0.134204	-0.334	0.0476984
	-0.332	0.0616538	-0.332	0.0865038	-0.332	-0.0486787	-0.332	-0.0122178	-0.332	-0.0150135	-0.332	0.0197626	-0.332	-0.0669047	-0.332	0.222473	-0.332	0.000522677	-0.332	0.11322	-0.332	0.125828	-0.332	0.0454525	-0.332	0.0673371	-0.332	0.122995	-0.332	-0.0156088	-0.332	-0.0343552	-0.332	-0.0199512	-0.332	-0.0384783	-0.332	0.00330643
	-0.33	0.0880217	-0.33	0.0192244	-0.33	0.197032	-0.33	-0.0072031	-0.33	0.0909435	-0.33	0.128011	-0.33	0.126979	-0.33	0.128479	-0.33	0.0917958	-0.33	0.153024	-0.33	0.0760959	-0.33	0.220574	-0.33	0.164078	-0.33	0.0423062	-0.33	0.0942461	-0.33	0.0824126	-0.33	0.0189924	-0.33	0.130075	-0.33	0.0458001
	-0.328	0.162746	-0.328	0.0420756	-0.328	0.0275965	-0.328	0.106179	-0.328	0.127463	-0.328	0.126828	-0.328	-0.0157838	-0.328	0.00576374	-0.328	0.0427391	-0.328	0.120455	-0.328	0.121764	-0.328	0.175112	-0.328	0.0971777	-0.328	0.134136	-0.328	0.135058	-0.328	-0.0565297	-0.328	0.0358316	-0.328	-0.110315	-0.328	0.157337
	-0.326	0.177757	-0.326	0.012897	-0.326	0.176423	-0.326	0.101073	-0.326	0.0866913	-0.326	0.0381433	-0.326	0.0832667	-0.326	0.164003	-0.326	0.0443536	-0.326	0.00151438	-0.326	0.150644	-0.326	0.110885	-0.326	0.0491982	-0.326	0.00172069	-0.326	0.113507	-0.326	-0.157022	-0.326	0.156669	-0.326	-0.0256371	-0.326	-0.171886
	-0.324	0.186282	-0.324	0.100022	-0.324	0.0819378	-0.324	0.239011	-0.324	0.109512	-0.324	0.247549	-0.324	0.132779	-0.324	-0.0488162	-0.324	0.206591	-0.324	0.00977166	-0.324	0.114414	-0.324	0.0239815	-0.324	0.338076	-0.324	0.0866519	-0.324	-0.0112887	-0.324	0.0704078	-0.324	0.11805	-0.324	0.0499438	-0.324	0.0115605
	-0.322	0.24104	-0.322	-0.10328	-0.322	0.165161	-0.322	0.148431	-0.322	0.124526	-0.322	0.237218	-0.322	0.0905583	-0.322	0.145497	-0.322	0.168241	-0.322	0.0852314	-0.322	0.0986563	-0.322	0.163055	-0.322	0.144737	-0.322	-0.0378934	-0.322	0.0589472	-0.322	0.000310146	-0.322	-0.00917148	-0.322	0.0199219	-0.322	-0.0186089
	-0.32	0.109764	-0.32	0.127145	-0.32	0.140327	-0.32	0.034799	-0.32	0.0210633	-0.32	0.077709	-0.32	0.137856	-0.32	0.192881	-0.32	0.24548	-0.32	0.1399	-0.32	0.173195	-0.32	0.00911157	-0.32	-0.0414284	-0.32	-0.0565439	-0.32	-0.01582	-0.32	-0.0627532	-0.32	0.0123105	-0.32	-0.118456	-0.32	0.0281079
	-0.318	0.0543991	-0.318	0.145878	-0.318	0.177401	-0.318	0.023804	-0.318	0.0960227	-0.318	0.0689471	-0.318	0.157128	-0.318	0.0915912	-0.318	0.183776	-0.318	0.108185	-0.318	0.0645596	-0.318	0.146427	-0.318	0.115126	-0.318	0.0182058	-0.318	-0.0280718	-0.318	0.145045	-0.318	0.133093	-0.318	-0.042681	-0.318	-0.00684408
	-0.316	0.118328	-0.316	0.0614212	-0.316	0.0406504	-0.316	0.103686	-0.316	0.143416	-0.316	0.202534	-0.316	0.199559	-0.316	0.249322	-0.316	0.135391	-0.316	0.166964	-0.316	0.211987	-0.316	0.115681	-0.316	0.0927828	-0.316	0.177965	-0.316	0.13812	-0.316	0.0459053	-0.316	0.0816833	-0.316	0.069831	-0.316	0.0580446
	-0.314	0.110654	-0.314	0.0809995	-0.314	0.0676485	-0.314	0.0358447	-0.314	0.166952	-0.314	0.0299619	-0.314	0.061488	-0.314	0.101206	-0.314	0.249765	-0.314	0.0501288	-0.314	0.262241	-0.314	0.138362	-0.314	0.0842485	-0.314	0.153928	-0.314	0.0470296	-0.314	0.0933461	-0.314	-0.0547979	-0.314	0.0632942	-0.314	0.0311787
	-0.312	0.150127	-0.312	0.154485	-0.312	0.106744	-0.312	0.207743	-0.312	0.148488	-0.312	0.192335	-0.312	0.164162	-0.312	0.0808399	-0.312	0.178044	-0.312	0.212162	-0.312	-0.0300621	-0.312	0.0542516	-0.312	-0.0447684	-0.312	0.111049	-0.312	0.112249	-0.312	0.170961	-0.312	-0.042807	-0.312	-0.00770474	-0.312	0.170804
	-0.31	0.177995	-0.31	0.311891	-0.31	0.0640992	-0.31	0.245124	-0.31	0.0684754	-0.31	0.228134	-0.31	0.0584108	-0.31	0.224384	-0.31	-0.0429635	-0.31	0.325116	-0.31	0.0761348	-0.31	0.0267544	-0.31	-0.137926	-0.31	0.107225	-0.31	0.244929	-0.31	0.0273928	-0.31	0.227173	-0.31	-0.0910136	-0.31	0.0403669
	-0.308	0.130596	-0.308	0.157366	-0.308	0.1488	-0.308	0.202926	-0.308	-0.0177717	-0.308	0.0459073	-0.308	-0.0256971	-0.308	0.292281	-0.308	0.138925	-0.308	0.252806	-0.308	0.0264769	-0.308	0.0923495	-0.308	-0.0650974	-0.308	0.209097	-0.308	0.113898	-0.308	0.206424	-0.308	0.0900335	-0.308	-0.099355	-0.308	0.166849
	-0.306	0.178083	-0.306	0.123219	-0.306	0.0510011	-0.306	0.15927	-0.306	0.0922477	-0.306	0.207413	-0.306	0.229273	-0.306	0.272402	-0.306	0.281091	-0.306	0.167279	-0.306	0.321721	-0.306	0.107393	-0.306	0.0597763	-0.306	0.0134975	-0.306	0.0828295	-0.306	0.0808412	-0.306	0.153085	-0.306	0.200563	-0.306	0.220084
	-0.304	0.192083	-0.304	0.0794215	-0.304	0.138356	-0.304	0.0589122	-0.304	0.125691	-0.304	0.194397	-0.304	0.146511	-0.304	0.254653	-0.304	-0.0229433	-0.304	0.107013	-0.304	0.292131	-0.304	0.296999	-0.304	0.126308	-0.304	0.0682735	-0.304	-0.0787097	-0.304	0.000584312	-0.304	-0.0177133	-0.304	0.0988219	-0.304	0.0738291
	-0.302	0.0556391	-0.302	0.117008	-0.302	0.081418	-0.302	0.286973	-0.302	0.116735	-0.302	0.089462	-0.302	0.164301	-0.302	0.185597	-0.302	0.192848	-0.302	0.131914	-0.302	0.0553275	-0.302	0.164331	-0.302	0.17009	-0.302	0.203668	-0.302	0.0118515	-0.302	0.0753716	-0.302	-0.0281668	-0.302	0.0290656	-0.302	0.00179825
	-0.3	0.147981	-0.3	0.217266	-0.3	0.215483	-0.3	0.071236	-0.3	0.0317118	-0.3	0.342976	-0.3	0.172412	-0.3	0.191532	-0.3	0.0765384	-0.3	0.255721	-0.3	0.275419	-0.3	0.0581628	-0.3	0.229464	-0.3	0.135107	-0.3	-0.116098	-0.3	0.198825	-0.3	0.182294	-0.3	-0.00845661	-0.3	0.0628975
	-0.298	0.206702	-0.298	0.302304	-0.298	0.115658	-0.298	-0.00797581	-0.298	0.181737	-0.298	0.213137	-0.298	0.158581	-0.298	0.128457	-0.298	0.100683	-0.298	0.204408	-0.298	0.22653	-0.298	0.105269	-0.298	0.139992	-0.298	0.0663092	-0.298	0.0919322	-0.298	0.223734	-0.298	0.122587	-0.298	0.211351	-0.298	-0.0767747
	-0.296	0.195294	-0.296	0.196615	-0.296	0.301168	-0.296	0.1414	-0.296	0.128385	-0.296	0.119589	-0.296	0.24218	-0.296	0.0614981	-0.296	0.34817	-0.296	0.109253	-0.296	0.173163	-0.296	0.195127	-0.296	0.237447	-0.296	0.0275649	-0.296	0.135328	-0.296	0.162254	-0.296	0.0942953	-0.296	0.0352188	-0.296	-0.0538739
	-0.294	0.151279	-0.294	0.213175	-0.294	0.162775	-0.294	0.306197	-0.294	0.248842	-0.294	0.257241	-0.294	0.154391	-0.294	0.204328	-0.294	0.212135	-0.294	0.1426	-0.294	0.172086	-0.294	0.0859257	-0.294	0.0675439	-0.294	0.155804	-0.294	-0.0711186	-0.294	0.00545273	-0.294	0.274886	-0.294	0.0689442	-0.294	0.0759722
	-0.292	0.101071	-0.292	0.117811	-0.292	0.336015	-0.292	0.176244	-0.292	0.140576	-0.292	0.309629	-0.292	0.186082	-0.292	0.0672226	-0.292	0.154566	-0.292	0.219429	-0.292	0.111167	-0.292	0.185581	-0.292	0.143677	-0.292	0.21317	-0.292	-0.0730973	-0.292	0.127883	-0.292	0.0393636	-0.292	0.282042	-0.292	0.128666
	-0.29	0.238157	-0.29	0.0851512	-0.29	0.228819	-0.29	0.208384	-0.29	0.379215	-0.29	0.222951	-0.29	0.177052	-0.29	0.20504	-0.29	0.140406	-0.29	0.161705	-0.29	0.182766	-0.29	0.0614196	-0.29	0.188939	-0.29	0.2123	-0.29	0.124572	-0.29	0.16298	-0.29	0.0685424	-0.29	-0.0828596	-0.29	0.146489
	-0.288	0.203297	-0.288	0.149278	-0.288	0.0373314	-0.288	0.11847	-0.288	0.196041	-0.288	0.170355	-0.288	0.33979	-0.288	0.109878	-0.288	0.284029	-0.288	0.203454	-0.288	0.155418	-0.288	0.239657	-0.288	0.20073	-0.288	-0.128382	-0.288	0.0804495	-0.288	0.259751	-0.288	0.091799	-0.288	0.159007	-0.288	0.17912
	-0.286	0.0858364	-0.286	0.227018	-0.286	0.120326	-0.286	0.397249	-0.286	0.272619	-0.286	0.247363	-0.286	0.152896	-0.286	0.32636	-0.286	0.0812254	-0.286	0.162987	-0.286	0.0613404	-0.286	0.187712	-0.286	0.172419	-0.286	0.111974	-0.286	0.0362185	-0.286	0.0943636	-0.286	0.13279	-0.286	-0.115055	-0.286	0.0574431
	-0.284	0.147074	-0.284	0.301515	-0.284	0.132367	-0.284	0.399075	-0.284	0.265388	-0.284	0.171406	-0.284	0.0505278	-0.284	0.411042	-0.284	0.179991	-0.284	0.145712	-0.284	0.30469	-0.284	0.165569	-0.284	0.141699	-0.284	0.1481	-0.284	0.0218387	-0.284	0.273683	-0.284	0.17451	-0.284	0.169409	-0.284	0.128884
	-0.282	0.312648	-0.282	0.377967	-0.282	0.230783	-0.282	0.307061	-0.282	0.175594	-0.282	0.0727137	-0.282	0.262272	-0.282	0.45794	-0.282	0.122138	-0.282	-0.100722	-0.282	0.138411	-0.282	0.100252	-0.282	0.135971	-0.282	0.159062	-0.282	0.139309	-0.282	0.0926728	-0.282	0.0158462	-0.282	0.245133	-0.282	0.0458555
	-0.28	0.257409	-0.28	0.260922	-0.28	0.443386	-0.28	0.308363	-0.28	0.326438	-0.28	0.422446	-0.28	0.480338	-0.28	0.170736	-0.28	0.162878	-0.28	0.337228	-0.28	0.289068	-0.28	0.166483	-0.28	0.313963	-0.28	0.275036	-0.28	0.308604	-0.28	0.0310612	-0.28	0.21601	-0.28	0.0363942	-0.28	0.225058
	-0.278	0.412984	-0.278	0.188639	-0.278	0.373682	-0.278	0.308933	-0.278	0.372977	-0.278	0.0504335	-0.278	0.348224	-0.278	0.272381	-0.278	0.180031	-0.278	0.195987	-0.278	0.236829	-0.278	0.341636	-0.278	0.114865	-0.278	0.2789	-0.278	0.130239	-0.278	0.139947	-0.278	0.110047	-0.278	0.321424	-0.278	-0.0206221
	-0.276	0.41112	-0.276	0.231774	-0.276	0.333677	-0.276	0.439212	-0.276	0.44139	-0.276	0.265976	-0.276	0.246452	-0.276	0.158959	-0.276	-0.0489913	-0.276	0.244935	-0.276	0.334408	-0.276	0.393973	-0.276	0.166932	-0.276	0.186565	-0.276	0.14314	-0.276	0.268352	-0.276	0.0891712	-0.276	0.123642	-0.276	0.116343
	-0.274	0.241119	-0.274	0.285864	-0.274	0.356177	-0.274	0.331572	-0.274	0.162447	-0.274	0.212812	-0.274	0.350171	-0.274	0.263973	-0.274	0.255519	-0.274	0.427634	-0.274	0.443612	-0.274	0.496977	-0.274	0.1885	-0.274	0.19828	-0.274	0.409878	-0.274	0.199553	-0.274	0.0197633	-0.274	0.269073	-0.274	0.319073
	-0.272	0.36847	-0.272	0.49078	-0.272	0.409494	-0.272	0.412656	-0.272	0.297899	-0.272	0.316467	-0.272	0.357457	-0.272	0.392291	-0.272	0.27431	-0.272	0.359895	-0.272	0.376319	-0.272	0.347154	-0.272	0.414754	-0.272	0.314806	-0.272	0.311917	-0.272	0.30805	-0.272	0.247437	-0.272	0.241934	-0.272	0.180423
	-0.27	0.429885	-0.27	0.398765	-0.27	0.242681	-0.27	0.515558	-0.27	0.532559	-0.27	0.295819	-0.27	0.455392	-0.27	0.473169	-0.27	0.317164	-0.27	0.205792	-0.27	0.39272	-0.27	0.414262	-0.27	0.29746	-0.27	0.26108	-0.27	0.18122	-0.27	0.370059	-0.27	0.339889	-0.27	0.105845	-0.27	0.0735629
	-0.268	0.30963	-0.268	0.333732	-0.268	0.458645	-0.268	0.357423	-0.268	0.408841	-0.268	0.502157	-0.268	0.219905	-0.268	0.226765	-0.268	0.298938	-0.268	0.519894	-0.268	0.40036	-0.268	0.416741	-0.268	0.2784	-0.268	0.182441	-0.268	0.28617	-0.268	0.278373	-0.268	0.207801	-0.268	0.308253	-0.268	0.180313
	-0.266	0.556893	-0.266	0.408048	-0.266	0.58907	-0.266	0.568504	-0.266	0.699224	-0.266	0.765693	-0.266	0.509883	-0.266	0.378223	-0.266	0.291432	-0.266	0.497364	-0.266	0.595304	-0.266	0.446493	-0.266	0.277023	-0.266	0.225372	-0.266	0.0832931	-0.266	0.14151	-0.266	0.160576	-0.266	0.319717	-0.266	0.0947213
	-0.264	0.45103	-0.264	0.343678	-0.264	0.640946	-0.264	0.474501	-0.264	0.483456	-0.264	0.47209	-0.264	0.273514	-0.264	0.559979	-0.264	0.430914	-0.264	0.573853	-0.264	0.516327	-0.264	0.54354	-0.264	0.344729	-0.264	0.293737	-0.264	0.22138	-0.264	0.325594	-0.264	0.53762	-0.264	0.230299	-0.264	0.411429
	-0.262	0.424535	-0.262	0.401315	-0.262	0.512902	-0.262	0.516021	-0.262	0.511758	-0.262	0.415414	-0.262	0.711562	-0.262	0.548685	-0.262	0.40504	-0.262	0.54123	-0.262	0.487845	-0.262	0.416544	-0.262	0.242567	-0.262	0.501588	-0.262	0.156402	-0.262	0.215285	-0.262	0.427477	-0.262	0.222487	-0.262	0.286693
	-0.26	0.697738	-0.26	0.472929	-0.26	0.554467	-0.26	0.566947	-0.26	0.736145	-0.26	0.645087	-0.26	0.526995	-0.26	0.735649	-0.26	0.554748	-0.26	0.707899	-0.26	0.502989	-0.26	0.525355	-0.26	0.389935	-0.26	0.307573	-0.26	0.443375	-0.26	0.394891	-0.26	0.434637	-0.26	0.330704	-0.26	0.316551
	-0.258	0.624972	-0.258	0.515673	-0.258	0.575539	-0.258	0.59486	-0.258	0.574982	-0.258	0.720935	-0.258	0.472108	-0.258	0.805909	-0.258	0.388285	-0.258	0.534024	-0.258	0.617976	-0.258	0.626057	-0.258	0.428563	-0.258	0.503394	-0.258	0.208117	-0.258	0.159963	-0.258	0.421106	-0.258	0.360918	-0.258	0.301068
	-0.256	0.817604	-0.256	0.648632	-0.256	0.761146	-0.256	0.738389	-0.256	0.640144	-0.256	0.82005	-0.256	0.844639	-0.256	0.903812	-0.256	0.6073	-0.256	0.687504	-0.256	0.716653	-0.256	0.582203	-0.256	0.480453	-0.256	0.341781	-0.256	0.341968	-0.256	0.550385	-0.256	0.377094	-0.256	0.350102	-0.256	0.290161
	-0.254	1.00703	-0.254	1.0044	-0.254	0.933864	-0.254	0.864154	-0.254	0.812468	-0.254	0.907958	-0.254	0.891157	-0.254	0.805761	-0.254	0.799485	-0.254	0.799177	-0.254	0.666525	-0.254	0.671559	-0.254	0.686936	-0.254	0.349395	-0.254	0.200802	-0.254	0.344555	-0.254	0.173769	-0.254	0.359729	-0.254	0.34049
	-0.252	0.766897	-0.252	1.12	-0.252	0.950734	-0.252	0.908329	-0.252	0.748081	-0.252	0.742101	-0.252	1.02525	-0.252	0.844002	-0.252	0.61826	-0.252	0.86479	-0.252	0.770084	-0.252	0.591134	-0.252	0.494806	-0.252	0.426378	-0.252	0.347494	-0.252	0.375245	-0.252	0.387211	-0.252	0.360589	-0.252	0.217428
	-0.25	0.888441	-0.25	0.958676	-0.25	1.02968	-0.25	1.09451	-0.25	1.11293	-0.25	0.96419	-0.25	0.867351	-0.25	0.928787	-0.25	0.766685	-0.25	0.77678	-0.25	0.830151	-0.25	0.760012	-0.25	0.738106	-0.25	0.599053	-0.25	0.39209	-0.25	0.309847	-0.25	0.559652	-0.25	0.208557	-0.25	0.188475
	-0.248	1.45605	-0.248	1.23408	-0.248	1.22878	-0.248	1.16632	-0.248	1.0644	-0.248	1.17162	-0.248	1.34615	-0.248	1.13425	-0.248	0.953656	-0.248	0.973287	-0.248	1.06086	-0.248	1.05693	-0.248	0.689158	-0.248	0.600106	-0.248	0.297168	-0.248	0.548257	-0.248	0.628057	-0.248	0.372605	-0.248	0.0574719
	-0.246	1.20976	-0.246	1.50281	-0.246	1.44483	-0.246	1.50197	-0.246	1.32913	-0.246	1.29838	-0.246	1.3099	-0.246	1.34053	-0.246	1.32936	-0.246	1.13912	-0.246	1.05734	-0.246	0.842616	-0.246	0.781418	-0.246	0.582849	-0.246	0.427716	-0.246	0.485429	-0.246	0.334599	-0.246	0.365046	-0.246	0.43013
	-0.244	1.79529	-0.244	1.45564	-0.244	1.64672	-0.244	1.61036	-0.244	1.46296	-0.244	1.54639	-0.244	1.43207	-0.244	1.50132	-0.244	1.31386	-0.244	1.22267	-0.244	1.05843	-0.244	1.10007	-0.244	0.940475	-0.244	0.702069	-0.244	0.534716	-0.244	0.461078	-0.244	0.660202	-0.244	0.518041	-0.244	0.215298
	-0.242	1.82152	-0.242	1.77101	-0.242	1.96234	-0.242	1.91619	-0.242	1.96923	-0.242	1.8353	-0.242	1.89549	-0.242	1.44721	-0.242	1.52771	-0.242	1.44838	-0.242	1.27256	-0.242	1.00043	-0.242	0.931181	-0.242	0.796447	-0.242	0.733684	-0.242	0.397269	-0.242	0.482141	-0.242	0.413619	-0.242	0.435004
	-0.24	2.24975	-0.24	2.25087	-0.24	2.12633	-0.24	2.15985	-0.24	2.27948	-0.24	2.10115	-0.24	1.962	-0.24	2.00676	-0.24	1.63876	-0.24	1.38057	-0.24	1.2103	-0.24	1.07272	-0.24	0.880526	-0.24	0.598328	-0.24	0.479059	-0.24	0.578139	-0.24	0.756269	-0.24	0.34871	-0.24	0.217432
	-0.238	2.67644	-0.238	2.63094	-0.238	2.6556	-0.238	2.56423	-0.238	2.50095	-0.238	2.25093	-0.238	2.31885	-0.238	1.8852	-0.238	1.67087	-0.238	1.49737	-0.238	1.58423	-0.238	1.37068	-0.238	0.880541	-0.238	0.685503	-0.238	0.776552	-0.238	0.764178	-0.238	0.384442	-0.238	0.459151	-0.238	0.319238
	-0.236	3.21942	-0.236	3.33077	-0.236	3.19461	-0.236	2.92837	-0.236	3.00793	-0.236	2.63026	-0.236	2.43338	-0.236	2.19674	-0.236	1.7813	-0.236	1.73867	-0.236	1.56283	-0.236	1.51052	-0.236	0.923519	-0.236	0.76624	-0.236	0.748082	-0.236	0.482731	-0.236	0.45628	-0.236	0.447089	-0.236	0.332709
	-0.234	3.74569	-0.234	3.61787	-0.234	3.31831	-0.234	3.18715	-0.234	3.04661	-0.234	2.8805	-0.234	2.78449	-0.234	2.48164	-0.234	1.93911	-0.234	1.85756	-0.234	1.53541	-0.234	1.35749	-0.234	0.957923	-0.234	0.740654	-0.234	0.716957	-0.234	0.711035	-0.234	0.550547	-0.234	0.272365	-0.234	0.209179
	-0.232	4.25627	-0.232	3.95677	-0.232	3.6598	-0.232	3.34031	-0.232	3.2784	-0.232	3.00272	-0.232	2.62527	-0.232	2.59567	-0.232	2.1006	-0.232	1.64503	-0.232	1.68681	-0.232	1.42656	-0.232	1.33511	-0.232	1.03465	-0.232	0.738675	-0.232	0.589401	-0.232	0.461775	-0.232	0.440519	-0.232	0.191048
	-0.23	4.65288	-0.23	4.25446	-0.23	3.77878	-0.23	3.89739	-0.23	3.74473	-0.23	3.27548	-0.23	2.86324	-0.23	2.7214	-0.23	2.31625	-0.23	1.91614	-0.23	1.72847	-0.23	1.47042	-0.23	0.932055	-0.23	0.782129	-0.23	0.753492	-0.23	0.620629	-0.23	0.487756	-0.23	0.426421	-0.23	0.313731
	-0.228	4.854	-0.228	4.55913	-0.228	3.99181	-0.228	3.79443	-0.228	3.86695	-0.228	3.32639	-0.228	3.13235	-0.228	2.84849	-0.228	2.02149	-0.228	1.85179	-0.228	1.68825	-0.228	1.4609	-0.228	1.24766	-0.228	1.02064	-0.228	0.814291	-0.228	0.651937	-0.228	0.553784	-0.228	0.233174	-0.228	0.555883
	-0.226	4.73155	-0.226	4.43537	-0.226	4.00123	-0.226	3.89393	-0.226	3.67248	-0.226	3.39486	-0.226	3.21007	-0.226	2.64905	-0.226	2.17276	-0.226	2.14475	-0.226	1.66905	-0.226	1.35438	-0.226	1.13331	-0.226	0.97985	-0.226	0.829409	-0.226	0.567683	-0.226	0.655207	-0.226	0.217225	-0.226	0.405587
	-0.224	4.29283	-0.224	4.28207	-0.224	4.10981	-0.224	3.72658	-0.224	3.54543	-0.224	3.1173	-0.224	2.94671	-0.224	2.62175	-0.224	2.14455	-0.224	1.73755	-0.224	1.50844	-0.224	1.51341	-0.224	0.94869	-0.224	0.927087	-0.224	0.758407	-0.224	0.872447	-0.224	0.395707	-0.224	0.316726	-0.224	0.30381
	-0.222	3.92843	-0.222	4.11133	-0.222	3.67652	-0.222	3.32606	-0.222	3.47087	-0.222	3.08829	-0.222	2.99293	-0.222	2.50007	-0.222	2.04748	-0.222	1.8545	-0.222	1.74893	-0.222	1.38438	-0.222	1.04362	-0.222	0.694224	-0.222	0.638409	-0.222	0.627616	-0.222	0.464391	-0.222	0.318273	-0.222	0.149547
	-0.22	4.00827	-0.22	3.68314	-0.22	3.45118	-0.22	3.08416	-0.22	3.09753	-0.22	2.99586	-0.22	2.79448	-0.22	2.26819	-0.22	2.06766	-0.22	1.89245	-0.22	1.6182	-0.22	1.25829	-0.22	1.03765	-0.22	0.687742	-0.22	0.628425	-0.22	0.75753	-0.22	0.725862	-0.22	0.268925	-0.22	0.505657
	-0.218	3.25122	-0.218	3.38202	-0.218	3.0535	-0.218	2.82268	-0.218	2.61807	-0.218	2.8359	-0.218	2.64304	-0.218	2.25491	-0.218	1.85003	-0.218	1.4577	-0.218	1.52239	-0.218	1.28457	-0.218	0.928401	-0.218	0.701211	-0.218	0.696394	-0.218	0.50029	-0.218	0.580373	-0.218	0.470143	-0.218	0.201461
	-0.216	3.13096	-0.216	3.0262	-0.216	2.69699	-0.216	2.71327	-0.216	2.62773	-0.216	2.51645	-0.216	2.27015	-0.216	2.21122	-0.216	1.59838	-0.216	1.55307	-0.216	1.36441	-0.216	1.3604	-0.216	0.765985	-0.216	0.730414	-0.216	0.604453	-0.216	0.41004	-0.216	0.482177	-0.216	0.319405	-0.216	0.240739
	-0.214	2.57464	-0.214	2.4134	-0.214	2.45637	-0.214	2.31004	-0.214	2.27962	-0.214	2.1727	-0.214	1.99641	-0.214	1.99528	-0.214	1.6205	-0.214	1.35002	-0.214	1.29923	-0.214	1.08876	-0.214	0.755174	-0.214	0.702141	-0.214	0.583166	-0.214	0.543756	-0.214	0.66354	-0.214	0.449107	-0.214	0.197244
	-0.212	2.05574	-0.212	2.19249	-0.212	2.08072	-0.212	1.99147	-0.212	2.0451	-0.212	2.00642	-0.212	1.86661	-0.212	1.8549	-0.212	1.40003	-0.212	1.26844	-0.212	1.25678	-0.212	1.01907	-0.212	0.869867	-0.212	0.527956	-0.212	0.528379	-0.212	0.463604	-0.212	0.415687	-0.212	0.348709	-0.212	0.1691
	-0.21	2.17652	-0.21	1.85155	-0.21	1.77135	-0.21	1.72109	-0.21	1.88112	-0.21	1.5293	-0.21	1.79866	-0.21	1.73145	-0.21	1.3606	-0.21	1.12228	-0.21	1.17296	-0.21	1.09439	-0.21	0.828665	-0.21	0.89399	-0.21	0.622405	-0.21	0.576233	-0.21	0.359068	-0.21	0.343453	-0.21	0.231572
	-0.208	1.68821	-0.208	1.57115	-0.208	1.53657	-0.208	1.50312	-0.208	1.31362	-0.208	1.58245	-0.208	1.30841	-0.208	1.5469	-0.208	1.28592	-0.208	1.18831	-0.208	1.13464	-0.208	0.923307	-0.208	0.666579	-0.208	0.662156	-0.208	0.5272	-0.208	0.348503	-0.208	0.287689	-0.208	0.473624	-0.208	0.16115
	-0.206	1.28964	-0.206	1.38972	-0.206	1.45247	-0.206	1.65973	-0.206	1.40583	-0.206	1.41027	-0.206	1.35146	-0.206	1.21277	-0.206	1.2267	-0.206	0.877432	-0.206	0.971764	-0.206	0.966524	-0.206	0.743789	-0.206	0.537971	-0.206	0.402573	-0.206	0.461555	-0.206	0.450712	-0.206	0.16475	-0.206	0.1409
	-0.204	1.29619	-0.204	1.2163	-0.204	1.01756	-0.204	1.26139	-0.204	1.10987	-0.204	1.15137	-0.204	1.07777	-0.204	1.23803	-0.204	0.932921	-0.204	0.918566	-0.204	0.920737	-0.204	0.84309	-0.204	0.531514	-0.204	0.418968	-0.204	0.604774	-0.204	0.329645	-0.204	0.314051	-0.204	0.246066	-0.204	0.208807
	-0.202	1.09269	-0.202	1.06955	-0.202	1.11516	-0.202	1.15464	-0.202	1.2104	-0.202	1.0123	-0.202	1.03244	-0.202	0.895021	-0.202	0.917324	-0.202	0.618452	-0.202	0.74479	-0.202	0.756325	-0.202	0.512952	-0.202	0.562114	-0.202	0.396092	-0.202	0.271663	-0.202	0.472669	-0.202	0.424629	-0.202	0.193705
	-0.2	0.959672	-0.2	0.934212	-0.2	0.880679	-0.2	0.817376	-0.2	0.96189	-0.2	0.942164	-0.2	1.03355	-0.2	0.794984	-0.2	0.775598	-0.2	0.597676	-0.2	0.742962	-0.2	0.736505	-0.2	0.500494	-0.2	0.332566	-0.2	0.201501	-0.2	0.349089	-0.2	0.290451	-0.2	0.137307	-0.2	0.207863
	-0.198	0.852011	-0.198	0.845651	-0.198	0.743572	-0.198	0.687459	-0.198	0.731347	-0.198	0.896986	-0.198	0.790007	-0.198	0.936025	-0.198	0.601009	-0.198	0.607086	-0.198	0.567399	-0.198	0.518359	-0.198	0.371495	-0.198	0.514664	-0.198	0.437521	-0.198	0.387727	-0.198	0.269618	-0.198	0.383854	-0.198	0.239668
	-0.196	0.714372	-0.196	0.667661	-0.196	0.768852	-0.196	0.715252	-0.196	0.656457	-0.196	0.764933	-0.196	0.678058	-0.196	0.653893	-0.196	0.672915	-0.196	0.481633	-0.196	0.558177	-0.196	0.381079	-0.196	0.187503	-0.196	0.403858	-0.196	0.365041	-0.196	0.197351	-0.196	0.0410413	-0.196	-0.000130286	-0.196	0.142317
	-0.194	0.647139	-0.194	0.637265	-0.194	0.645305	-0.194	0.765358	-0.194	0.654207	-0.194	0.619864	-0.194	0.577395	-0.194	0.647334	-0.194	0.672237	-0.194	0.723972	-0.194	0.589795	-0.194	0.438331	-0.194	0.443533	-0.194	0.352871	-0.194	0.422575	-0.194	0.367664	-0.194	0.127862	-0.194	0.248868	-0.194	0.188013
	-0.192	0.476287	-0.192	0.661802	-0.192	0.511418	-0.192	0.693507	-0.192	0.758967	-0.192	0.535391	-0.192	0.63655	-0.192	0.57477	-0.192	0.645587	-0.192	0.425096	-0.192	0.50618	-0.192	0.492822	-0.192	0.608691	-0.192	0.291696	-0.192	0.352692	-0.192	0.150253	-0.192	0.248048	-0.192	-0.0954779	-0.192	-0.204858
	-0.19	0.673104	-0.19	0.54227	-0.19	0.613499	-0.19	0.607438	-0.19	0.623953	-0.19	0.621614	-0.19	0.516228	-0.19	0.568083	-0.19	0.316723	-0.19	0.476411	-0.19	0.377363	-0.19	0.60153	-0.19	0.369266	-0.19	0.27623	-0.19	0.14114	-0.19	0.0187391	-0.19	0.319459	-0.19	0.094408	-0.19	0.0931126
	-0.188	0.41107	-0.188	0.173797	-0.188	0.656084	-0.188	0.40863	-0.188	0.357677	-0.188	0.515899	-0.188	0.354979	-0.188	0.378105	-0.188	0.079944	-0.188	0.40002	-0.188	0.475427	-0.188	0.177472	-0.188	0.161253	-0.188	0.362721	-0.188	0.115176	-0.188	0.179851	-0.188	0.137999	-0.188	0.0824807	-0.188	0.162507
	-0.186	0.457444	-0.186	0.297815	-0.186	0.359513	-0.186	0.297901	-0.186	0.320175	-0.186	0.285547	-0.186	0.348011	-0.186	0.486247	-0.186	0.286016	-0.186	0.336204	-0.186	0.482902	-0.186	0.229462	-0.186	0.214729	-0.186	0.270323	-0.186	0.197043	-0.186	0.103438	-0.186	0.20358	-0.186	0.102508	-0.186	0.105855
	-0.184	0.232335	-0.184	0.580065	-0.184	0.536508	-0.184	0.163833	-0.184	0.493924	-0.184	0.356875	-0.184	0.471116	-0.184	0.249474	-0.184	0.363173	-0.184	0.185388	-0.184	0.271958	-0.184	0.20868	-0.184	0.261174	-0.184	0.391294	-0.184	0.228096	-0.184	0.135759	-0.184	0.239278	-0.184	-0.0426307	-0.184	0.23015
	-0.182	0.344719	-0.182	0.40899	-0.182	0.308756	-0.182	0.347691	-0.182	0.437803	-0.182	0.32522	-0.182	0.224854	-0.182	0.464619	-0.182	0.446406	-0.182	0.311992	-0.182	0.371105	-0.182	0.245203	-0.182	0.20097	-0.182	0.321136	-0.182	0.211747	-0.182	0.0852654	-0.182	0.0808457	-0.182	0.0597833	-0.182	0.0595793
	-0.18	0.374064	-0.18	0.296676	-0.18	0.240119	-0.18	0.318858	-0.18	0.451362	-0.18	0.385028	-0.18	0.497158	-0.18	0.269077	-0.18	0.0925387	-0.18	0.421376	-0.18	0.224719	-0.18	0.28957	-0.18	0.197733	-0.18	0.120876	-0.18	0.239789	-0.18	0.277169	-0.18	0.138343	-0.18	-0.0879998	-0.18	0.212336
	-0.178	0.311828	-0.178	0.221309	-0.178	0.0942051	-0.178	0.205401	-0.178	0.239801	-0.178	0.290026	-0.178	0.338844	-0.178	0.259457	-0.178	0.193829	-0.178	0.124322	-0.178	0.346412	-0.178	0.124619	-0.178	0.266647	-0.178	0.267153	-0.178	0.194142	-0.178	0.17663	-0.178	0.153826	-0.178	-0.171935	-0.178	-0.00145762
	-0.176	0.378559	-0.176	0.246093	-0.176	0.313657	-0.176	0.164397	-0.176	0.305884	-0.176	0.331107	-0.176	0.351804	-0.176	0.230677	-0.176	0.391671	-0.176	0.431595	-0.176	0.222508	-0.176	0.0677445	-0.176	0.0562181	-0.176	0.257391	-0.176	0.140784	-0.176	0.167238	-0.176	0.110101	-0.176	0.107442	-0.176	-0.128625
	-0.174	0.290383	-0.174	0.325349	-0.174	0.29146	-0.174	0.225314	-0.174	0.206386	-0.174	0.32384	-0.174	0.225804	-0.174	0.247562	-0.174	0.3224	-0.174	0.316504	-0.174	0.243697	-0.174	0.215919	-0.174	0.0293942	-0.174	0.211529	-0.174	0.290548	-0.174	0.0501016	-0.174	0.24576	-0.174	0.0700909	-0.174	-0.0102471
	-0.172	0.1674	-0.172	0.395833	-0.172	0.388902	-0.172	0.417823	-0.172	0.258522	-0.172	0.17387	-0.172	0.180502	-0.172	0.133921	-0.172	0.189579	-0.172	0.18923	-0.172	0.0850096	-0.172	0.399641	-0.172	0.191885	-0.172	0.236091	-0.172	0.16065	-0.172	0.15305	-0.172	0.212139	-0.172	0.0257875	-0.172	0.0704116
	-0.17	0.0516921	-0.17	0.365669	-0.17	0.452788	-0.17	0.177785	-0.17	0.244154	-0.17	0.221176	-0.17	0.106983	-0.17	0.275827	-0.17	0.135284	-0.17	0.178852	-0.17	0.351359	-0.17	0.101704	-0.17	0.147815	-0.17	0.114782	-0.17	0.0481226	-0.17	0.112217	-0.17	0.0311363	-0.17	0.0476353	-0.17	0.182825
	-0.168	0.382563	-0.168	0.297947	-0.168	0.2986	-0.168	0.14191	-0.168	0.283497	-0.168	0.188509	-0.168	0.241667	-0.168	0.366423	-0.168	0.0500802	-0.168	0.145305	-0.168	0.144203	-0.168	0.0768928	-0.168	0.0393894	-0.168	0.129265	-0.168	-0.105203	-0.168	0.136227	-0.168	0.194555	-0.168	0.159322	-0.168	0.146951
	-0.166	0.285764	-0.166	0.266579	-0.166	0.197154	-0.166	0.0180369	-0.166	0.176638	-0.166	0.487644	-0.166	0.393758	-0.166	0.234742	-0.166	0.284415	-0.166	0.229857	-0.166	0.237335	-0.166	0.431832	-0.166	0.185108	-0.166	0.00326588	-0.166	0.194633	-0.166	0.110775	-0.166	-0.0776454	-0.166	0.0321127	-0.166	0.0633079
	-0.164	0.27328	-0.164	0.171668	-0.164	0.104599	-0.164	0.273214	-0.164	0.269545	-0.164	0.227278	-0.164	0.369696	-0.164	0.189526	-0.164	0.242025	-0.164	-0.0278371	-0.164	0.285112	-0.164	0.215782	-0.164	0.0874904	-0.164	0.209476	-0.164	0.251386	-0.164	0.226276	-0.164	0.162955	-0.164	0.174071	-0.164	0.00720435
	-0.162	0.34412	-0.162	0.0796674	-0.162	0.259113	-0.162	0.247155	-0.162	0.246041	-0.162	0.284121	-0.162	0.269477	-0.162	0.166306	-0.162	0.049871	-0.162	0.294269	-0.162	0.0726376	-0.162	0.281832	-0.162	0.000780964	-0.162	0.0654971	-0.162	0.136663	-0.162	0.0268274	-0.162	0.276313	-0.162	0.0703463	-0.162	-0.204898
	-0.16	0.208529	-0.16	0.102625	-0.16	0.287713	-0.16	0.227923	-0.16	0.21458	-0.16	0.226877	-0.16	0.144181	-0.16	0.371883	-0.16	0.113376	-0.16	-0.00365458	-0.16	0.243743	-0.16	0.27878	-0.16	0.209114	-0.16	-0.0196438	-0.16	0.0391705	-0.16	0.0711841	-0.16	0.0810833	-0.16	0.157742	-0.16	0.129369
	-0.158	0.255451	-0.158	0.318462	-0.158	0.144441	-0.158	0.15982	-0.158	0.258057	-0.158	0.133949	-0.158	0.229827	-0.158	0.205922	-0.158	0.283463	-0.158	0.0832154	-0.158	-0.053786	-0.158	0.106151	-0.158	0.174975	-0.158	0.15979	-0.158	0.060514	-0.158	0.24748	-0.158	0.161429	-0.158	0.0800471	-0.158	0.0512357
	-0.156	0.130774	-0.156	0.271065	-0.156	0.321976	-0.156	0.106721	-0.156	0.105571	-0.156	0.078944	-0.156	0.133284	-0.156	0.231243	-0.156	0.0605258	-0.156	0.296444	-0.156	0.264841	-0.156	0.383487	-0.156	0.0367689	-0.156	0.30626	-0.156	0.147294	-0.156	0.100792	-0.156	0.125394	-0.156	0.147896	-0.156	-0.0755641
	-0.154	0.0381972	-0.154	0.194545	-0.154	0.130124	-0.154	0.306819	-0.154	0.0571318	-0.154	0.345694	-0.154	0.180721	-0.154	0.00656107	-0.154	0.160094	-0.154	0.212823	-0.154	0.218524	-0.154	0.313048	-0.154	0.105409	-0.154	-0.0536868	-0.154	0.138821	-0.154	0.164112	-0.154	0.0405993	-0.154	0.126688	-0.154	0.0549761
	-0.152	0.137269	-0.152	0.22598	-0.152	0.107781	-0.152	0.364743	-0.152	0.277603	-0.152	0.084289	-0.152	0.308244	-0.152	0.23403	-0.152	0.111876	-0.152	0.0619799	-0.152	0.132134	-0.152	0.264564	-0.152	0.0647634	-0.152	0.123749	-0.152	0.156301	-0.152	-0.0401313	-0.152	0.09571	-0.152	0.0385709	-0.152	0.0282969
	-0.15	0.122678	-0.15	0.133976	-0.15	0.225206	-0.15	0.315477	-0.15	0.0892179	-0.15	0.0524834	-0.15	0.0111618	-0.15	0.180673	-0.15	0.0965322	-0.15	0.148835	-0.15	0.316843	-0.15	0.243901	-0.15	0.307654	-0.15	0.0055326	-0.15	-0.00293836	-0.15	0.140497	-0.15	0.179092	-0.15	0.0643163	-0.15	-0.0634576
	-0.148	0.205131	-0.148	0.199741	-0.148	0.249178	-0.148	0.218404	-0.148	0.093078	-0.148	0.180162	-0.148	-0.00301242	-0.148	0.313655	-0.148	0.28342	-0.148	0.0758015	-0.148	0.243935	-0.148	0.12418	-0.148	0.19466	-0.148	0.222448	-0.148	0.202404	-0.148	0.0658737	-0.148	0.120385	-0.148	0.117403	-0.148	0.109983
	-0.146	-0.0614806	-0.146	0.109395	-0.146	-0.106212	-0.146	0.0970407	-0.146	0.169193	-0.146	0.223467	-0.146	0.229851	-0.146	0.278598	-0.146	0.22344	-0.146	0.264992	-0.146	0.0844252	-0.146	0.032755	-0.146	0.0543336	-0.146	0.0474473	-0.146	-0.018195	-0.146	0.0665166	-0.146	-0.0196431	-0.146	-0.0152708	-0.146	0.151492
	-0.144	0.228623	-0.144	-0.0307181	-0.144	0.128469	-0.144	0.247777	-0.144	0.133622	-0.144	0.319565	-0.144	0.249419	-0.144	0.260604	-0.144	0.269056	-0.144	0.207235	-0.144	0.114159	-0.144	0.0390427	-0.144	0.283165	-0.144	0.0936968	-0.144	-0.0900335	-0.144	0.0475473	-0.144	0.0960398	-0.144	0.0110757	-0.144	-0.0522235
	-0.142	0.112414	-0.142	0.162933	-0.142	0.182166	-0.142	0.0280505	-0.142	0.0372605	-0.142	0.0562615	-0.142	0.293821	-0.142	0.0894236	-0.142	0.363269	-0.142	0.2208	-0.142	0.221229	-0.142	-0.0457028	-0.142	0.0700641	-0.142	0.148274	-0.142	0.0177576	-0.142	0.014401	-0.142	-0.258336	-0.142	0.0196184	-0.142	0.1399
