# Supplementary material for: Observation of two types of charge-density-wave orders in superconducting La2-xSrxCuO4
Source: Nat Commun. 2019 Jul 22;10:3269. doi: 10.1038/s41467-019-11167-z (PMC6646325; doi:10.1038/s41467-019-11167-z)
Supplement: Supplementary file 3 — Source Data [file 41467_2019_11167_MOESM3_ESM.zip › Source_data-CDW_x=0.13.xlsx]

## Sheet: Sheet1
x=0.13 raw data
T (K)	24		26		28		30		32		34.5		37.7		42		46		49		55		60		70		80		90		100		110		120		133		145
raw data	h (r.l.u.)	Intensity	h (r.l.u.)	Intensity	h (r.l.u.)	Intensity	h (r.l.u.)	Intensity	h (r.l.u.)	Intensity	h (r.l.u.)	Intensity	h (r.l.u.)	Intensity	h (r.l.u.)	Intensity	h (r.l.u.)	Intensity	h (r.l.u.)	Intensity	h (r.l.u.)	Intensity	h (r.l.u.)	Intensity	h (r.l.u.)	Intensity	h (r.l.u.)	Intensity	h (r.l.u.)	Intensity	h (r.l.u.)	Intensity	h (r.l.u.)	Intensity	h (r.l.u.)	Intensity	h (r.l.u.)	Intensity	h (r.l.u.)	Intensity
	-0.343	0.206106	-0.343	-0.500097	-0.343	-0.109106	-0.343	0.238395	-0.343	0.149499	-0.343	0.359809	-0.343	0.123346	-0.343	0.53764	-0.343	-0.766305	-0.343	-0.420701	-0.343	-0.14892	-0.343	-0.0412871	-0.343	-0.268816	-0.343	-0.42473	-0.343	-0.201641	-0.343	-0.0597648	-0.343	-0.5848	-0.343	-0.415972	-0.343	0.236899	-0.343	0.126875
	-0.341	0.346402	-0.341	0.603311	-0.341	0.073155	-0.341	1.00807	-0.341	0.367488	-0.341	0.67791	-0.341	0.245006	-0.341	0.326859	-0.341	1.09248	-0.341	0.0358987	-0.341	-0.328369	-0.341	0.089994	-0.341	0.339123	-0.341	-0.239732	-0.341	0.384945	-0.341	0.208012	-0.341	0.160026	-0.341	0.452437	-0.341	0.290297	-0.341	0.517821
	-0.339	0.359116	-0.339	0.562503	-0.339	0.644253	-0.339	0.757152	-0.339	0.901224	-0.339	0.378957	-0.339	0.14826	-0.339	0.409435	-0.339	1.01148	-0.339	-0.281983	-0.339	0.176457	-0.339	-0.156364	-0.339	-0.196163	-0.339	0.466296	-0.339	0.28028	-0.339	0.0928799	-0.339	0.887467	-0.339	-0.0531721	-0.339	0.463702	-0.339	0.0794308
	-0.337	0.738153	-0.337	0.563913	-0.337	-0.161198	-0.337	0.368688	-0.337	0.809092	-0.337	0.255421	-0.337	0.887263	-0.337	0.337283	-0.337	0.905382	-0.337	0.724691	-0.337	0.256692	-0.337	-0.0441599	-0.337	0.466649	-0.337	0.204817	-0.337	0.235394	-0.337	0.432012	-0.337	0.149026	-0.337	-0.150584	-0.337	0.551787	-0.337	0.2918
	-0.335	0.323685	-0.335	0.103879	-0.335	0.284944	-0.335	0.788014	-0.335	0.0409252	-0.335	0.0765158	-0.335	0.08026	-0.335	0.583089	-0.335	0.096477	-0.335	0.343411	-0.335	0.525587	-0.335	-0.0517788	-0.335	0.627625	-0.335	-0.119568	-0.335	0.277375	-0.335	-0.167743	-0.335	0.461814	-0.335	-0.0521914	-0.335	0.189625	-0.335	0.507465
	-0.333	0.483467	-0.333	0.234779	-0.333	-0.0149099	-0.333	0.984516	-0.333	0.383991	-0.333	0.242912	-0.333	0.827933	-0.333	0.624818	-0.333	0.180706	-0.333	0.231979	-0.333	0.231282	-0.333	-0.113858	-0.333	0.82112	-0.333	0.0796349	-0.333	0.202317	-0.333	0.289803	-0.333	0.707195	-0.333	0.37372	-0.333	-0.454649	-0.333	0.329564
	-0.331	0.282353	-0.331	0.449586	-0.331	0.613468	-0.331	0.690827	-0.331	0.424825	-0.331	0.78706	-0.331	-0.568632	-0.331	0.179475	-0.331	0.0268356	-0.331	0.577641	-0.331	0.441964	-0.331	0.298825	-0.331	0.0436261	-0.331	0.0143707	-0.331	0.424857	-0.331	0.168215	-0.331	-0.277194	-0.331	-0.0441084	-0.331	0.801974	-0.331	-0.0423499
	-0.329	0.332883	-0.329	0.0172866	-0.329	0.578818	-0.329	-0.0880901	-0.329	0.63712	-0.329	0.57627	-0.329	0.162736	-0.329	0.0972494	-0.329	-0.363226	-0.329	0.403818	-0.329	0.44329	-0.329	-0.161221	-0.329	-0.206939	-0.329	0.411579	-0.329	0.0644875	-0.329	0.442539	-0.329	-0.375796	-0.329	-0.0394442	-0.329	0.219572	-0.329	0.0598242
	-0.327	0.459742	-0.327	0.344314	-0.327	0.204273	-0.327	0.79877	-0.327	-0.0684163	-0.327	0.629096	-0.327	-0.347421	-0.327	0.0122147	-0.327	0.39821	-0.327	0.495684	-0.327	0.640469	-0.327	0.453104	-0.327	0.297829	-0.327	0.159461	-0.327	0.189751	-0.327	0.045185	-0.327	-0.178565	-0.327	-0.126347	-0.327	-0.543964	-0.327	-0.179569
	-0.325	0.519404	-0.325	0.516289	-0.325	0.745147	-0.325	0.102256	-0.325	-0.31156	-0.325	0.505066	-0.325	0.0298513	-0.325	-0.141216	-0.325	0.482869	-0.325	0.0992317	-0.325	-0.0564262	-0.325	-0.508855	-0.325	0.0225764	-0.325	0.135326	-0.325	0.541679	-0.325	0.124974	-0.325	0.302154	-0.325	0.482574	-0.325	0.303177	-0.325	0.00352185
	-0.323	0.26263	-0.323	1.09441	-0.323	0.401481	-0.323	-0.0699116	-0.323	0.50469	-0.323	-0.161418	-0.323	0.284883	-0.323	0.497356	-0.323	0.373075	-0.323	0.0895272	-0.323	0.0653925	-0.323	0.0261073	-0.323	0.127111	-0.323	-0.12564	-0.323	0.32025	-0.323	0.168766	-0.323	-0.087046	-0.323	0.387496	-0.323	0.522574	-0.323	-0.207055
	-0.321	0.488269	-0.321	0.463196	-0.321	0.0699019	-0.321	0.293838	-0.321	0.0771974	-0.321	0.133021	-0.321	0.663743	-0.321	0.267518	-0.321	0.284286	-0.321	-0.158683	-0.321	0.0140929	-0.321	0.613382	-0.321	0.66834	-0.321	0.00630404	-0.321	0.213596	-0.321	0.577386	-0.321	-0.0845323	-0.321	0.0758802	-0.321	-0.0376499	-0.321	0.33775
	-0.319	0.102315	-0.319	0.26256	-0.319	0.475884	-0.319	-0.281881	-0.319	0.716582	-0.319	0.241314	-0.319	0.301743	-0.319	-0.00148822	-0.319	-0.158835	-0.319	0.352812	-0.319	0.212273	-0.319	0.680167	-0.319	-0.0231169	-0.319	0.412554	-0.319	0.560275	-0.319	-0.102757	-0.319	-0.010876	-0.319	0.113096	-0.319	0.331714	-0.319	-0.170771
	-0.317	0.112285	-0.317	0.103625	-0.317	1.1133	-0.317	-0.152795	-0.317	0.229562	-0.317	0.728256	-0.317	0.39649	-0.317	1.0863	-0.317	0.578089	-0.317	-0.740248	-0.317	0.552029	-0.317	0.627756	-0.317	-0.0491661	-0.317	0.105233	-0.317	0.0357634	-0.317	-0.0135504	-0.317	0.359156	-0.317	0.0689211	-0.317	0.148298	-0.317	-0.178357
	-0.315	0.114332	-0.315	-0.0839359	-0.315	0.403076	-0.315	0.866783	-0.315	0.302964	-0.315	0.736302	-0.315	0.415298	-0.315	0.131679	-0.315	0.0379772	-0.315	0.647732	-0.315	-0.0633133	-0.315	0.657562	-0.315	0.163973	-0.315	0.556472	-0.315	0.189609	-0.315	0.176812	-0.315	-0.039299	-0.315	-0.15956	-0.315	0.0742374	-0.315	0.444747
	-0.313	0.123579	-0.313	0.324116	-0.313	-0.272331	-0.313	-0.213486	-0.313	0.0390662	-0.313	0.306365	-0.313	0.0815739	-0.313	-0.0555054	-0.313	0.6692	-0.313	0.601642	-0.313	0.272439	-0.313	-0.0624456	-0.313	0.15569	-0.313	0.0297303	-0.313	0.435106	-0.313	0.692692	-0.313	-0.190444	-0.313	-0.0846514	-0.313	0.505565	-0.313	0.703717
	-0.311	0.637985	-0.311	0.415512	-0.311	0.162367	-0.311	0.314334	-0.311	0.0355096	-0.311	-0.058758	-0.311	0.206182	-0.311	-0.401206	-0.311	0.604897	-0.311	0.701661	-0.311	0.112839	-0.311	0.505868	-0.311	0.123134	-0.311	0.319144	-0.311	0.103058	-0.311	0.63286	-0.311	-0.371271	-0.311	0.576694	-0.311	-0.349983	-0.311	-0.28182
	-0.309	0.411695	-0.309	0.116713	-0.309	0.369991	-0.309	-0.0230175	-0.309	-0.204192	-0.309	0.152851	-0.309	0.201595	-0.309	-0.405725	-0.309	-0.0880393	-0.309	0.177936	-0.309	0.277684	-0.309	0.369322	-0.309	0.268769	-0.309	0.363219	-0.309	0.717536	-0.309	0.439676	-0.309	-0.0391281	-0.309	0.144046	-0.309	-0.139763	-0.309	-0.553957
	-0.307	0.253948	-0.307	0.426365	-0.307	-0.337817	-0.307	0.4928	-0.307	0.36167	-0.307	-0.227173	-0.307	1.08003	-0.307	-0.0278088	-0.307	-0.0210806	-0.307	0.848132	-0.307	0.590849	-0.307	-0.178153	-0.307	0.200539	-0.307	0.148818	-0.307	0.484159	-0.307	0.0403925	-0.307	0.159135	-0.307	0.270908	-0.307	0.333051	-0.307	-0.329635
	-0.305	0.287632	-0.305	0.0891532	-0.305	0.987073	-0.305	-0.137369	-0.305	-0.0668146	-0.305	-0.0710639	-0.305	0.305052	-0.305	0.275832	-0.305	-0.100927	-0.305	-0.320705	-0.305	0.573091	-0.305	0.508444	-0.305	0.0791341	-0.305	-0.545924	-0.305	-0.380505	-0.305	0.129533	-0.305	-0.139237	-0.305	0.288427	-0.305	0.0374345	-0.305	-0.42589
	-0.303	0.726243	-0.303	0.356524	-0.303	-0.4523	-0.303	-0.308904	-0.303	0.290321	-0.303	0.126293	-0.303	0.971336	-0.303	0.269744	-0.303	-0.0353847	-0.303	0.271129	-0.303	0.116872	-0.303	0.690483	-0.303	-0.05406	-0.303	0.422349	-0.303	0.0315045	-0.303	0.173256	-0.303	0.470132	-0.303	-0.156456	-0.303	-0.0496684	-0.303	-0.394822
	-0.301	0.24453	-0.301	0.802743	-0.301	-0.0823095	-0.301	0.407792	-0.301	0.140641	-0.301	-0.0488127	-0.301	0.541416	-0.301	0.142105	-0.301	-0.238147	-0.301	0.2379	-0.301	0.787503	-0.301	0.351381	-0.301	0.533426	-0.301	0.53504	-0.301	-0.00866895	-0.301	-0.626919	-0.301	-0.0576194	-0.301	0.0899538	-0.301	-0.0513106	-0.301	0.37328
	-0.299	0.517801	-0.299	0.0475816	-0.299	0.0890188	-0.299	0.115019	-0.299	0.355814	-0.299	0.0943589	-0.299	0.588806	-0.299	-0.406251	-0.299	0.892994	-0.299	0.416384	-0.299	0.458624	-0.299	0.366732	-0.299	0.698339	-0.299	0.42611	-0.299	-0.149131	-0.299	-0.477966	-0.299	0.117821	-0.299	0.0708607	-0.299	-0.0642767	-0.299	0.126969
	-0.297	0.232418	-0.297	0.246958	-0.297	0.297419	-0.297	-0.0887019	-0.297	-0.408197	-0.297	-0.31771	-0.297	-0.221891	-0.297	0.39531	-0.297	0.154393	-0.297	0.386894	-0.297	0.122315	-0.297	0.219949	-0.297	0.140505	-0.297	0.875121	-0.297	-0.597769	-0.297	-0.11957	-0.297	0.128005	-0.297	0.186066	-0.297	-0.0453847	-0.297	0.313855
	-0.295	0.343115	-0.295	-0.239247	-0.295	0.00686292	-0.295	0.159194	-0.295	0.370036	-0.295	0.311259	-0.295	0.390236	-0.295	0.219319	-0.295	0.254754	-0.295	0.951012	-0.295	0.0483059	-0.295	0.321889	-0.295	0.694014	-0.295	0.274257	-0.295	0.262472	-0.295	-0.174564	-0.295	0.112534	-0.295	0.0519337	-0.295	0.184641	-0.295	0.328629
	-0.293	-0.201786	-0.293	-0.310066	-0.293	0.137953	-0.293	0.348963	-0.293	0.259629	-0.293	0.086549	-0.293	-0.151402	-0.293	0.423049	-0.293	-0.124658	-0.293	0.00605855	-0.293	0.964734	-0.293	0.825641	-0.293	0.107913	-0.293	-0.124115	-0.293	0.430453	-0.293	-0.104487	-0.293	0.0536052	-0.293	0.0760416	-0.293	0.613709	-0.293	-0.0170363
	-0.291	0.323593	-0.291	-0.147428	-0.291	1.10261	-0.291	0.318222	-0.291	-0.154971	-0.291	0.519349	-0.291	0.0834139	-0.291	0.470055	-0.291	0.333008	-0.291	0.392344	-0.291	0.373836	-0.291	0.696053	-0.291	0.444412	-0.291	0.195243	-0.291	0.942657	-0.291	-0.137344	-0.291	0.155635	-0.291	0.23046	-0.291	0.462213	-0.291	0.104845
	-0.289	-0.115316	-0.289	-0.224176	-0.289	0.160546	-0.289	0.194947	-0.289	-0.319656	-0.289	0.395905	-0.289	0.294111	-0.289	-0.0091544	-0.289	0.378179	-0.289	0.564905	-0.289	0.578534	-0.289	0.227161	-0.289	0.704756	-0.289	0.0430664	-0.289	-0.187633	-0.289	0.0851385	-0.289	-0.0880692	-0.289	0.291154	-0.289	0.0342633	-0.289	0.78882
	-0.287	-0.502861	-0.287	0.4961	-0.287	-0.0199853	-0.287	0.691781	-0.287	0.414217	-0.287	0.0608349	-0.287	0.351999	-0.287	-0.0487823	-0.287	0.0244161	-0.287	0.500564	-0.287	0.4635	-0.287	0.280663	-0.287	0.126007	-0.287	0.592493	-0.287	0.335186	-0.287	0.385282	-0.287	0.183697	-0.287	0.793848	-0.287	-0.36614	-0.287	0.204561
	-0.285	0.465499	-0.285	0.355691	-0.285	-0.750307	-0.285	0.0317542	-0.285	0.485808	-0.285	0.190186	-0.285	0.626852	-0.285	0.103271	-0.285	0.00992174	-0.285	0.295181	-0.285	0.436753	-0.285	0.488137	-0.285	0.104623	-0.285	0.412514	-0.285	0.61854	-0.285	0.159689	-0.285	0.0537912	-0.285	0.291172	-0.285	0.314094	-0.285	-0.37711
	-0.283	0.475768	-0.283	-0.245217	-0.283	0.359145	-0.283	0.125033	-0.283	0.456618	-0.283	0.349493	-0.283	0.783729	-0.283	0.323083	-0.283	0.33991	-0.283	0.726563	-0.283	-0.371756	-0.283	0.027997	-0.283	0.0274285	-0.283	0.524401	-0.283	0.0978494	-0.283	0.326471	-0.283	0.0571317	-0.283	0.242911	-0.283	-0.0395891	-0.283	0.338845
	-0.281	0.596586	-0.281	0.807288	-0.281	0.090129	-0.281	0.313391	-0.281	0.305776	-0.281	0.0604057	-0.281	0.205053	-0.281	-0.281043	-0.281	0.389207	-0.281	0.63331	-0.281	0.20804	-0.281	0.518394	-0.281	0.632743	-0.281	-0.202318	-0.281	0.20901	-0.281	-0.0219516	-0.281	0.363121	-0.281	0.157672	-0.281	0.332068	-0.281	0.618967
	-0.279	0.281196	-0.279	0.529473	-0.279	0.23748	-0.279	-0.058104	-0.279	-0.24914	-0.279	0.547384	-0.279	0.664296	-0.279	0.280292	-0.279	-0.0164443	-0.279	0.661169	-0.279	0.55568	-0.279	0.444609	-0.279	0.594389	-0.279	0.484189	-0.279	0.508964	-0.279	0.541378	-0.279	0.0351244	-0.279	0.233357	-0.279	-0.275646	-0.279	0.695569
	-0.277	0.266705	-0.277	0.510753	-0.277	0.661183	-0.277	-0.108949	-0.277	0.161137	-0.277	0.442116	-0.277	-0.220963	-0.277	1.09865	-0.277	1.5428	-0.277	0.0497834	-0.277	-0.0180561	-0.277	0.356781	-0.277	1.26658	-0.277	0.223806	-0.277	0.114481	-0.277	-0.0881913	-0.277	0.605029	-0.277	-0.000816043	-0.277	0.341723	-0.277	0.109929
	-0.275	0.110249	-0.275	0.532475	-0.275	0.780979	-0.275	0.471688	-0.275	0.541974	-0.275	0.332268	-0.275	0.376015	-0.275	0.299022	-0.275	0.67091	-0.275	0.755697	-0.275	0.319826	-0.275	0.0206615	-0.275	0.557015	-0.275	0.298886	-0.275	0.506544	-0.275	0.0772981	-0.275	-0.188249	-0.275	0.262358	-0.275	0.111928	-0.275	-0.092065
	-0.273	0.0951081	-0.273	0.150073	-0.273	0.246711	-0.273	-0.0543985	-0.273	0.103935	-0.273	-0.540212	-0.273	0.48258	-0.273	0.331891	-0.273	0.852929	-0.273	0.503304	-0.273	0.652702	-0.273	-0.39591	-0.273	0.94998	-0.273	-0.288251	-0.273	-0.00164737	-0.273	-0.0608694	-0.273	-0.226428	-0.273	0.0282888	-0.273	-0.343729	-0.273	-0.363674
	-0.271	-0.0169131	-0.271	0.140927	-0.271	0.461345	-0.271	0.423886	-0.271	-0.455365	-0.271	-0.363956	-0.271	0.382042	-0.271	-0.265201	-0.271	-0.160062	-0.271	0.347363	-0.271	0.302559	-0.271	0.0127118	-0.271	0.022036	-0.271	0.0778334	-0.271	-0.59998	-0.271	0.103487	-0.271	-0.875632	-0.271	-0.507105	-0.271	-0.469313	-0.271	-0.11334
	-0.269	-0.229729	-0.269	0.0920798	-0.269	0.633545	-0.269	0.322857	-0.269	0.137445	-0.269	-0.565125	-0.269	-0.0747415	-0.269	0.0816108	-0.269	-0.471149	-0.269	0.786119	-0.269	0.455504	-0.269	-0.70416	-0.269	0.65937	-0.269	-0.186421	-0.269	-0.319587	-0.269	-0.433626	-0.269	-0.310483	-0.269	0.165974	-0.269	0.3872	-0.269	0.177869
	-0.267	-0.219695	-0.267	0.503532	-0.267	0.526553	-0.267	0.612935	-0.267	0.15637	-0.267	-0.166395	-0.267	0.494901	-0.267	-0.387179	-0.267	1.02959	-0.267	0.225844	-0.267	0.73612	-0.267	0.97769	-0.267	0.615513	-0.267	0.545629	-0.267	0.648815	-0.267	0.0805559	-0.267	-0.193568	-0.267	-0.100149	-0.267	0.0873033	-0.267	0.298758
	-0.265	0.441538	-0.265	0.565775	-0.265	0.826688	-0.265	0.540914	-0.265	0.487779	-0.265	1.06278	-0.265	0.420459	-0.265	0.502879	-0.265	0.454917	-0.265	0.732684	-0.265	0.486866	-0.265	1.15879	-0.265	1.09582	-0.265	0.139205	-0.265	0.683841	-0.265	0.433657	-0.265	0.536595	-0.265	0.433863	-0.265	0.475659	-0.265	0.044765
	-0.263	0.706624	-0.263	1.04773	-0.263	0.287785	-0.263	0.867025	-0.263	0.581472	-0.263	0.416863	-0.263	0.647319	-0.263	0.676896	-0.263	0.364158	-0.263	1.03182	-0.263	0.987535	-0.263	0.772906	-0.263	0.784447	-0.263	0.68971	-0.263	0.242665	-0.263	0.525963	-0.263	0.118251	-0.263	0.729524	-0.263	0.393335	-0.263	0.862851
	-0.261	0.854014	-0.261	1.17284	-0.261	0.66394	-0.261	1.00156	-0.261	0.432947	-0.261	-0.197928	-0.261	0.688739	-0.261	0.0099611	-0.261	1.58981	-0.261	0.560423	-0.261	0.973568	-0.261	1.08781	-0.261	1.03302	-0.261	0.172354	-0.261	1.07443	-0.261	0.679882	-0.261	0.616109	-0.261	0.630327	-0.261	0.452364	-0.261	0.515224
	-0.259	0.435879	-0.259	0.705729	-0.259	1.39676	-0.259	0.967426	-0.259	0.298022	-0.259	0.406297	-0.259	0.3021	-0.259	-0.0629881	-0.259	0.752212	-0.259	1.26895	-0.259	1.70823	-0.259	1.25373	-0.259	1.19445	-0.259	0.922164	-0.259	0.520283	-0.259	0.833741	-0.259	0.535397	-0.259	0.33313	-0.259	0.741062	-0.259	0.648934
	-0.257	0.697346	-0.257	0.502923	-0.257	1.39624	-0.257	0.609472	-0.257	1.11789	-0.257	1.29434	-0.257	1.62751	-0.257	0.454176	-0.257	0.842208	-0.257	1.25255	-0.257	1.43524	-0.257	1.07432	-0.257	1.04597	-0.257	0.592324	-0.257	1.23213	-0.257	0.986877	-0.257	0.630123	-0.257	1.43343	-0.257	0.891905	-0.257	0.319372
	-0.255	0.918458	-0.255	1.59908	-0.255	1.48343	-0.255	0.758424	-0.255	0.677128	-0.255	1.07113	-0.255	1.07917	-0.255	0.799909	-0.255	1.33261	-0.255	1.2341	-0.255	1.77362	-0.255	1.02436	-0.255	1.96518	-0.255	0.902118	-0.255	1.56697	-0.255	1.18883	-0.255	0.617464	-0.255	1.35251	-0.255	0.760551	-0.255	1.39397
	-0.253	1.4212	-0.253	0.455537	-0.253	1.71727	-0.253	0.784721	-0.253	1.28631	-0.253	0.964227	-0.253	1.11399	-0.253	2.00461	-0.253	1.69271	-0.253	1.11663	-0.253	1.2724	-0.253	1.50174	-0.253	1.87177	-0.253	1.22512	-0.253	1.86855	-0.253	0.925101	-0.253	0.478887	-0.253	0.177431	-0.253	1.31499	-0.253	1.65872
	-0.251	1.20365	-0.251	1.00425	-0.251	2.03578	-0.251	0.509839	-0.251	1.41575	-0.251	0.928801	-0.251	2.81164	-0.251	1.3424	-0.251	2.36065	-0.251	1.4226	-0.251	1.64376	-0.251	1.98811	-0.251	1.62721	-0.251	0.73353	-0.251	1.31093	-0.251	0.787393	-0.251	0.419982	-0.251	0.572605	-0.251	1.46135	-0.251	0.953889
	-0.249	1.61851	-0.249	1.1588	-0.249	2.12914	-0.249	1.70955	-0.249	1.77225	-0.249	1.4659	-0.249	1.69743	-0.249	1.56776	-0.249	0.99215	-0.249	2.15387	-0.249	2.20491	-0.249	0.880518	-0.249	1.42676	-0.249	0.976177	-0.249	1.09019	-0.249	0.849749	-0.249	0.676944	-0.249	0.544975	-0.249	1.34094	-0.249	0.845115
	-0.247	1.81253	-0.247	2.18431	-0.247	2.13599	-0.247	1.68658	-0.247	1.89167	-0.247	2.05006	-0.247	2.1978	-0.247	1.72806	-0.247	1.67801	-0.247	2.4799	-0.247	1.79068	-0.247	1.84243	-0.247	1.74562	-0.247	1.62924	-0.247	0.593417	-0.247	1.13863	-0.247	0.725831	-0.247	0.44756	-0.247	1.42269	-0.247	0.645849
	-0.245	2.79081	-0.245	2.92936	-0.245	2.06738	-0.245	2.61699	-0.245	1.86063	-0.245	2.52611	-0.245	2.73745	-0.245	1.75147	-0.245	2.91293	-0.245	2.75874	-0.245	2.27488	-0.245	2.35563	-0.245	2.39011	-0.245	1.59768	-0.245	1.49036	-0.245	1.38009	-0.245	0.705904	-0.245	1.11868	-0.245	0.56575	-0.245	0.156412
	-0.243	3.19987	-0.243	2.91585	-0.243	3.41221	-0.243	2.19732	-0.243	2.43984	-0.243	2.56569	-0.243	3.40958	-0.243	2.02083	-0.243	2.60015	-0.243	1.69776	-0.243	2.91215	-0.243	2.13266	-0.243	1.98026	-0.243	1.08448	-0.243	1.66834	-0.243	1.27339	-0.243	0.344346	-0.243	1.44343	-0.243	1.47444	-0.243	1.16715
	-0.241	3.84391	-0.241	2.7694	-0.241	3.12066	-0.241	3.79607	-0.241	2.65678	-0.241	2.74235	-0.241	3.0427	-0.241	2.20211	-0.241	2.68886	-0.241	3.05426	-0.241	2.48741	-0.241	2.30049	-0.241	2.6468	-0.241	1.4991	-0.241	1.55438	-0.241	1.25099	-0.241	0.735552	-0.241	0.890897	-0.241	0.912844	-0.241	0.363699
	-0.239	4.7395	-0.239	4.43361	-0.239	3.61734	-0.239	4.05585	-0.239	2.97323	-0.239	4.82206	-0.239	4.16558	-0.239	2.85645	-0.239	3.38968	-0.239	3.27535	-0.239	2.8248	-0.239	2.10795	-0.239	2.60962	-0.239	1.37773	-0.239	1.25833	-0.239	0.879512	-0.239	0.964462	-0.239	0.863114	-0.239	1.24296	-0.239	0.630007
	-0.237	5.21427	-0.237	5.45775	-0.237	5.09822	-0.237	4.8472	-0.237	3.75941	-0.237	3.9477	-0.237	4.71268	-0.237	3.34927	-0.237	3.43644	-0.237	3.56381	-0.237	3.31731	-0.237	3.10632	-0.237	2.12891	-0.237	2.20727	-0.237	2.12374	-0.237	1.3225	-0.237	0.498435	-0.237	1.1195	-0.237	0.762581	-0.237	0.0482646
	-0.235	6.41174	-0.235	6.37578	-0.235	6.05311	-0.235	5.54822	-0.235	4.11715	-0.235	4.31738	-0.235	3.72593	-0.235	4.92079	-0.235	4.45604	-0.235	4.03986	-0.235	3.31643	-0.235	2.78031	-0.235	2.5854	-0.235	1.45841	-0.235	2.84382	-0.235	1.14529	-0.235	1.15589	-0.235	1.17456	-0.235	0.863923	-0.235	0.244907
	-0.233	7.43997	-0.233	6.94516	-0.233	6.33237	-0.233	6.33011	-0.233	5.14936	-0.233	5.21377	-0.233	5.53259	-0.233	4.13865	-0.233	4.31187	-0.233	3.50883	-0.233	4.17976	-0.233	2.79907	-0.233	2.58193	-0.233	2.45003	-0.233	1.56361	-0.233	1.53467	-0.233	1.3379	-0.233	0.855734	-0.233	1.90304	-0.233	1.08525
	-0.231	8.31111	-0.231	7.83144	-0.231	7.97854	-0.231	6.17982	-0.231	6.04459	-0.231	5.45203	-0.231	5.61643	-0.231	4.15128	-0.231	5.08243	-0.231	3.8981	-0.231	3.95758	-0.231	3.12177	-0.231	3.45355	-0.231	2.42612	-0.231	1.76024	-0.231	1.31534	-0.231	1.32082	-0.231	1.64161	-0.231	0.925025	-0.231	0.666449
	-0.229	8.73357	-0.229	8.73753	-0.229	8.218	-0.229	7.58435	-0.229	5.66874	-0.229	5.78152	-0.229	6.08274	-0.229	5.28355	-0.229	5.44077	-0.229	4.62136	-0.229	4.56003	-0.229	3.76598	-0.229	3.1581	-0.229	2.65911	-0.229	1.62414	-0.229	1.55363	-0.229	0.972918	-0.229	0.960639	-0.229	0.718646	-0.229	0.875008
	-0.227	8.90237	-0.227	8.55881	-0.227	8.10665	-0.227	7.40788	-0.227	6.69446	-0.227	5.63464	-0.227	6.02634	-0.227	5.22693	-0.227	5.59387	-0.227	4.7654	-0.227	4.11156	-0.227	3.46448	-0.227	3.56185	-0.227	2.20768	-0.227	2.05301	-0.227	1.68262	-0.227	0.91714	-0.227	1.09244	-0.227	0.591701	-0.227	1.41008
	-0.225	8.70342	-0.225	8.55537	-0.225	7.24357	-0.225	6.20248	-0.225	6.02122	-0.225	6.0054	-0.225	6.59235	-0.225	5.0815	-0.225	4.88986	-0.225	4.85482	-0.225	3.77699	-0.225	4.03727	-0.225	3.15283	-0.225	1.8069	-0.225	1.77181	-0.225	1.48793	-0.225	1.22344	-0.225	0.993408	-0.225	1.25469	-0.225	0.641948
	-0.223	8.37578	-0.223	7.30529	-0.223	6.96503	-0.223	6.89212	-0.223	6.34036	-0.223	6.08326	-0.223	6.01183	-0.223	5.67855	-0.223	5.07498	-0.223	4.7445	-0.223	4.34081	-0.223	3.16277	-0.223	3.40829	-0.223	2.43428	-0.223	2.36656	-0.223	2.20554	-0.223	1.46476	-0.223	1.25826	-0.223	1.18783	-0.223	1.1074
	-0.221	7.33801	-0.221	8.04553	-0.221	7.26007	-0.221	7.2983	-0.221	5.58292	-0.221	6.05212	-0.221	5.12933	-0.221	4.75808	-0.221	5.03048	-0.221	4.70908	-0.221	4.02683	-0.221	3.64486	-0.221	3.69874	-0.221	2.01177	-0.221	1.25876	-0.221	1.36499	-0.221	1.46134	-0.221	1.40594	-0.221	1.50029	-0.221	1.2663
	-0.219	6.68372	-0.219	6.42079	-0.219	6.26679	-0.219	5.9932	-0.219	5.68691	-0.219	3.83039	-0.219	4.19912	-0.219	3.98332	-0.219	4.75656	-0.219	4.19019	-0.219	4.29914	-0.219	3.03338	-0.219	3.93769	-0.219	2.62712	-0.219	1.69535	-0.219	1.78107	-0.219	1.28217	-0.219	1.20234	-0.219	0.69498	-0.219	1.17272
	-0.217	6.31497	-0.217	5.62204	-0.217	5.26977	-0.217	5.25123	-0.217	5.56321	-0.217	4.19252	-0.217	4.53569	-0.217	3.37921	-0.217	4.02893	-0.217	4.37275	-0.217	3.72064	-0.217	3.55049	-0.217	2.96759	-0.217	1.7432	-0.217	1.66233	-0.217	2.06967	-0.217	1.06047	-0.217	1.06569	-0.217	1.00275	-0.217	1.38434
	-0.215	5.18093	-0.215	4.97031	-0.215	4.26329	-0.215	4.88684	-0.215	3.47725	-0.215	3.56314	-0.215	3.84036	-0.215	3.56905	-0.215	3.84944	-0.215	4.0065	-0.215	3.80832	-0.215	3.21384	-0.215	2.82494	-0.215	2.42256	-0.215	2.06446	-0.215	1.49087	-0.215	0.907519	-0.215	1.09853	-0.215	1.88798	-0.215	0.837943
	-0.213	4.42392	-0.213	4.19264	-0.213	3.41547	-0.213	4.84741	-0.213	3.4314	-0.213	3.85957	-0.213	4.34729	-0.213	3.53084	-0.213	4.18652	-0.213	4.38521	-0.213	3.35336	-0.213	2.70636	-0.213	3.71328	-0.213	2.39298	-0.213	1.09467	-0.213	1.40555	-0.213	1.89849	-0.213	1.42625	-0.213	1.63	-0.213	0.488505
	-0.211	3.48185	-0.211	3.44109	-0.211	4.22363	-0.211	3.75935	-0.211	3.84047	-0.211	2.80883	-0.211	3.954	-0.211	2.97589	-0.211	3.23128	-0.211	3.05693	-0.211	3.16049	-0.211	3.32611	-0.211	3.25991	-0.211	2.29167	-0.211	1.83267	-0.211	1.50872	-0.211	0.543089	-0.211	0.955457	-0.211	0.571772	-0.211	0.716699
	-0.209	2.73087	-0.209	3.45505	-0.209	4.10008	-0.209	3.11354	-0.209	4.03623	-0.209	3.05274	-0.209	3.15827	-0.209	2.60985	-0.209	2.96916	-0.209	3.00603	-0.209	2.69154	-0.209	2.75037	-0.209	2.67064	-0.209	1.75207	-0.209	2.36657	-0.209	1.54797	-0.209	0.882967	-0.209	1.43614	-0.209	0.566893	-0.209	1.4602
	-0.207	2.25989	-0.207	2.71318	-0.207	3.27069	-0.207	2.75372	-0.207	2.33334	-0.207	2.2112	-0.207	3.51003	-0.207	1.80464	-0.207	3.27619	-0.207	3.02257	-0.207	2.45563	-0.207	1.84276	-0.207	2.80626	-0.207	1.83165	-0.207	1.57079	-0.207	1.42674	-0.207	1.01155	-0.207	1.10444	-0.207	0.362237	-0.207	1.10887
	-0.205	2.39201	-0.205	2.11022	-0.205	2.25584	-0.205	2.06735	-0.205	1.24301	-0.205	1.33075	-0.205	3.08197	-0.205	1.62021	-0.205	2.21416	-0.205	3.70688	-0.205	2.34611	-0.205	2.76349	-0.205	2.339	-0.205	1.3332	-0.205	1.27406	-0.205	1.59395	-0.205	0.867401	-0.205	1.28533	-0.205	0.1814	-0.205	1.26108
	-0.203	1.64056	-0.203	1.84013	-0.203	2.56793	-0.203	2.31668	-0.203	1.75778	-0.203	1.34597	-0.203	2.07815	-0.203	1.7479	-0.203	2.27159	-0.203	1.96565	-0.203	2.23104	-0.203	1.99075	-0.203	2.5383	-0.203	1.38801	-0.203	1.38092	-0.203	1.53184	-0.203	0.674462	-0.203	0.633761	-0.203	1.3042	-0.203	1.09017
	-0.201	1.9302	-0.201	1.98959	-0.201	1.52983	-0.201	2.3445	-0.201	1.67217	-0.201	1.09148	-0.201	1.76603	-0.201	1.18043	-0.201	1.63799	-0.201	2.51861	-0.201	1.62262	-0.201	1.50462	-0.201	1.70178	-0.201	0.684311	-0.201	1.72239	-0.201	1.03923	-0.201	0.542803	-0.201	0.689817	-0.201	0.539281	-0.201	0.529029
	-0.199	0.769793	-0.199	1.59157	-0.199	1.5518	-0.199	0.980379	-0.199	1.48342	-0.199	1.14158	-0.199	1.5919	-0.199	0.932259	-0.199	2.05264	-0.199	1.26726	-0.199	2.12103	-0.199	1.84789	-0.199	1.66722	-0.199	1.13285	-0.199	1.06574	-0.199	0.813747	-0.199	0.532709	-0.199	1.19886	-0.199	0.564534	-0.199	0.41824
	-0.197	0.337921	-0.197	-0.231483	-0.197	0.0304459	-0.197	0.47513	-0.197	0.320236	-0.197	-0.35259	-0.197	0.957399	-0.197	-0.63232	-0.197	0.523237	-0.197	0.997076	-0.197	0.845243	-0.197	0.385943	-0.197	0.743694	-0.197	0.156965	-0.197	0.201522	-0.197	-0.67146	-0.197	-1.19635	-0.197	-1.23888	-0.197	-0.86588	-0.197	-1.08891
	-0.195	-0.164934	-0.195	1.43397	-0.195	0.152515	-0.195	-0.145827	-0.195	-0.811968	-0.195	0.0313304	-0.195	-0.366609	-0.195	-0.013458	-0.195	0.690713	-0.195	1.21475	-0.195	0.318266	-0.195	0.0195445	-0.195	0.355958	-0.195	-0.257945	-0.195	-0.0340643	-0.195	-0.356396	-0.195	-1.04991	-0.195	-1.44405	-0.195	-1.2402	-0.195	-1.84086
	-0.193	0.89335	-0.193	0.308787	-0.193	0.335175	-0.193	1.22568	-0.193	0.825621	-0.193	0.443842	-0.193	0.632622	-0.193	0.326693	-0.193	0.831821	-0.193	1.37039	-0.193	1.26282	-0.193	0.22289	-0.193	0.951174	-0.193	0.809058	-0.193	0.903482	-0.193	-0.0123751	-0.193	-0.0870456	-0.193	-0.302133	-0.193	-0.1044	-0.193	-0.329157
	-0.191	1.25406	-0.191	1.4429	-0.191	1.07415	-0.191	0.247084	-0.191	0.448531	-0.191	0.598131	-0.191	1.08075	-0.191	0.536871	-0.191	1.35825	-0.191	1.36115	-0.191	0.943442	-0.191	0.891075	-0.191	1.51225	-0.191	0.143363	-0.191	0.197447	-0.191	-0.165691	-0.191	0.207799	-0.191	-0.133092	-0.191	0.38247	-0.191	0.0397789
	-0.189	0.887569	-0.189	0.881067	-0.189	1.27676	-0.189	0.843728	-0.189	0.511186	-0.189	1.09886	-0.189	0.975026	-0.189	-0.0726122	-0.189	1.30037	-0.189	1.56199	-0.189	1.61547	-0.189	0.76431	-0.189	0.939974	-0.189	0.535161	-0.189	0.711568	-0.189	0.61443	-0.189	0.364231	-0.189	0.668669	-0.189	-0.0126776	-0.189	0.779409
	-0.187	1.05816	-0.187	0.344933	-0.187	0.803361	-0.187	1.32272	-0.187	0.693315	-0.187	0.320447	-0.187	0.734994	-0.187	1.42781	-0.187	0.744826	-0.187	2.07724	-0.187	1.14456	-0.187	0.559804	-0.187	1.39945	-0.187	0.74113	-0.187	0.85923	-0.187	0.382864	-0.187	0.853274	-0.187	0.855949	-0.187	0.454127	-0.187	0.850513
	-0.185	0.587041	-0.185	0.676461	-0.185	0.0914541	-0.185	1.11055	-0.185	0.405483	-0.185	0.983838	-0.185	1.27427	-0.185	0.785256	-0.185	1.03677	-0.185	0.67908	-0.185	1.16347	-0.185	0.820433	-0.185	1.24064	-0.185	0.917044	-0.185	-0.0627181	-0.185	0.685314	-0.185	0.152782	-0.185	0.27041	-0.185	0.993547	-0.185	0.457023
	-0.183	0.927311	-0.183	0.63453	-0.183	0.406169	-0.183	1.09146	-0.183	1.04003	-0.183	0.360982	-0.183	0.417947	-0.183	0.963579	-0.183	1.226	-0.183	1.00069	-0.183	0.927881	-0.183	0.743858	-0.183	0.713682	-0.183	0.664422	-0.183	0.267383	-0.183	0.260983	-0.183	-0.119336	-0.183	0.964316	-0.183	0.686531	-0.183	1.38868
	-0.181	0.622573	-0.181	0.617023	-0.181	1.06612	-0.181	0.0470193	-0.181	1.22475	-0.181	0.640557	-0.181	0.56899	-0.181	0.909203	-0.181	0.825023	-0.181	0.603379	-0.181	0.558879	-0.181	0.513576	-0.181	1.53398	-0.181	0.88582	-0.181	0.686161	-0.181	0.602688	-0.181	0.442964	-0.181	0.506257	-0.181	0.0400242	-0.181	0.923019
	-0.179	0.793408	-0.179	0.598593	-0.179	0.545342	-0.179	0.607103	-0.179	0.399844	-0.179	0.269143	-0.179	0.794933	-0.179	0.264292	-0.179	0.66288	-0.179	0.807036	-0.179	0.97591	-0.179	0.943042	-0.179	0.86127	-0.179	0.439561	-0.179	0.522253	-0.179	0.712737	-0.179	0.232833	-0.179	0.522487	-0.179	1.03669	-0.179	0.187273
	-0.177	0.82914	-0.177	0.575267	-0.177	0.587081	-0.177	-0.655991	-0.177	0.204553	-0.177	0.250956	-0.177	0.597645	-0.177	0.290633	-0.177	1.17318	-0.177	1.39093	-0.177	0.549418	-0.177	0.809633	-0.177	0.941329	-0.177	0.329989	-0.177	0.660012	-0.177	0.616825	-0.177	0.44429	-0.177	0.408052	-0.177	0.552085	-0.177	0.30473
	-0.175	0.149587	-0.175	0.900272	-0.175	-0.00711482	-0.175	1.09248	-0.175	0.414441	-0.175	0.0684862	-0.175	0.234425	-0.175	0.204433	-0.175	0.308944	-0.175	0.111071	-0.175	0.785308	-0.175	1.30985	-0.175	0.461745	-0.175	0.87996	-0.175	1.17717	-0.175	0.499771	-0.175	0.480742	-0.175	1.16734	-0.175	-0.818336	-0.175	0.913465
	-0.173	0.399593	-0.173	0.329719	-0.173	0.924827	-0.173	0.117666	-0.173	1.2169	-0.173	0.302834	-0.173	-0.524075	-0.173	0.372572	-0.173	-0.0513891	-0.173	0.740449	-0.173	0.144568	-0.173	0.0886278	-0.173	1.03762	-0.173	0.735366	-0.173	0.762063	-0.173	0.449305	-0.173	0.181324	-0.173	0.196997	-0.173	-0.122983	-0.173	0.278381
	-0.171	0.427763	-0.171	0.165754	-0.171	0.798601	-0.171	0.381642	-0.171	0.423714	-0.171	0.703548	-0.171	0.675249	-0.171	0.347044	-0.171	0.311819	-0.171	0.719518	-0.171	0.678583	-0.171	0.0883317	-0.171	0.507384	-0.171	0.972759	-0.171	0.440583	-0.171	0.507589	-0.171	0.256887	-0.171	0.230145	-0.171	-0.0241842	-0.171	0.20058
	-0.169	0.408161	-0.169	-0.451557	-0.169	0.341266	-0.169	-0.0359729	-0.169	0.598699	-0.169	0.636746	-0.169	0.135079	-0.169	0.170521	-0.169	1.08273	-0.169	0.271329	-0.169	0.391394	-0.169	1.1644	-0.169	0.130544	-0.169	0.212281	-0.169	0.660892	-0.169	0.454285	-0.169	0.497866	-0.169	-0.27879	-0.169	0.879296	-0.169	-0.0433146
	-0.167	0.512861	-0.167	0.513103	-0.167	0.253094	-0.167	0.873318	-0.167	0.217899	-0.167	1.01715	-0.167	1.10651	-0.167	0.353848	-0.167	1.17442	-0.167	0.377332	-0.167	1.04043	-0.167	1.59177	-0.167	-0.293706	-0.167	0.41129	-0.167	0.825842	-0.167	0.39669	-0.167	0.0567942	-0.167	0.291416	-0.167	0.69987	-0.167	0.517575
	-0.165	-0.0317796	-0.165	0.556727	-0.165	0.262722	-0.165	0.556067	-0.165	0.532031	-0.165	0.261603	-0.165	0.192565	-0.165	-0.409723	-0.165	0.695543	-0.165	0.20017	-0.165	0.417794	-0.165	0.604189	-0.165	0.476066	-0.165	0.158175	-0.165	0.656634	-0.165	0.338821	-0.165	0.0351628	-0.165	0.345529	-0.165	-0.00877355	-0.165	0.503738
	-0.163	0.862697	-0.163	0.397269	-0.163	-0.229011	-0.163	0.832202	-0.163	0.293223	-0.163	0.230131	-0.163	0.117958	-0.163	0.310226	-0.163	-0.143038	-0.163	0.355992	-0.163	0.476931	-0.163	0.206221	-0.163	0.923095	-0.163	0.365506	-0.163	0.00175105	-0.163	0.428404	-0.163	0.616109	-0.163	0.118264	-0.163	0.388885	-0.163	-0.03123
	-0.161	0.48639	-0.161	0.778204	-0.161	0.234217	-0.161	0.153282	-0.161	0.413161	-0.161	0.617577	-0.161	0.457083	-0.161	-0.0434459	-0.161	0.557571	-0.161	0.667864	-0.161	0.544817	-0.161	-0.0508944	-0.161	0.434868	-0.161	0.556654	-0.161	0.682768	-0.161	0.58345	-0.161	0.106284	-0.161	0.532536	-0.161	-0.238631	-0.161	-0.120631
	-0.159	-0.157284	-0.159	0.29387	-0.159	0.641735	-0.159	1.15654	-0.159	0.756316	-0.159	0.674336	-0.159	0.480404	-0.159	0.470021	-0.159	0.412175	-0.159	0.728051	-0.159	-0.191914	-0.159	0.407956	-0.159	0.853507	-0.159	0.363185	-0.159	0.307568	-0.159	0.324	-0.159	0.202915	-0.159	-0.0015045	-0.159	0.448583	-0.159	-0.160844
	-0.157	1.28703	-0.157	0.283253	-0.157	0.896962	-0.157	-0.00282185	-0.157	-0.140625	-0.157	0.433342	-0.157	1.42991	-0.157	0.167929	-0.157	0.707783	-0.157	0.472532	-0.157	0.166364	-0.157	0.493263	-0.157	0.120395	-0.157	-0.23085	-0.157	-0.0409691	-0.157	0.191484	-0.157	-0.372311	-0.157	-0.504103	-0.157	0.0888295	-0.157	-0.578069
	-0.155	0.257311	-0.155	-0.113354	-0.155	0.191337	-0.155	-0.310822	-0.155	0.914516	-0.155	0.124954	-0.155	-0.0846584	-0.155	0.540585	-0.155	0.206417	-0.155	0.571303	-0.155	0.289017	-0.155	0.48698	-0.155	-0.107763	-0.155	-0.522377	-0.155	-0.305719	-0.155	0.084664	-0.155	-0.118082	-0.155	-0.0372976	-0.155	-0.449938	-0.155	0.316215
	-0.153	0.103123	-0.153	0.556246	-0.153	0.631248	-0.153	0.682359	-0.153	0.835098	-0.153	0.159121	-0.153	1.07547	-0.153	0.564561	-0.153	0.0170881	-0.153	0.245704	-0.153	1.08147	-0.153	-0.488799	-0.153	1.05899	-0.153	0.41606	-0.153	0.379244	-0.153	-0.00552716	-0.153	0.164373	-0.153	-0.367341	-0.153	0.526454	-0.153	-0.418744
	-0.151	0.244711	-0.151	0.179515	-0.151	0.15701	-0.151	0.772109	-0.151	-0.0692221	-0.151	0.664214	-0.151	-0.294808	-0.151	0.908627	-0.151	0.468292	-0.151	-0.165937	-0.151	0.430227	-0.151	0.170121	-0.151	0.219539	-0.151	-0.120302	-0.151	0.342127	-0.151	0.0642984	-0.151	0.541279	-0.151	0.690739	-0.151	0.454264	-0.151	0.645724
	-0.149	0.432949	-0.149	1.18427	-0.149	0.655003	-0.149	0.602704	-0.149	-0.275259	-0.149	0.714656	-0.149	0.710817	-0.149	0.3446	-0.149	-0.137595	-0.149	0.782118	-0.149	0.00635274	-0.149	0.0288751	-0.149	0.659485	-0.149	-0.202445	-0.149	0.000244319	-0.149	0.0784656	-0.149	-0.10061	-0.149	0.0590514	-0.149	-0.108437	-0.149	0.254367
	-0.147	1.16316	-0.147	0.518394	-0.147	0.624789	-0.147	1.47445	-0.147	0.770773	-0.147	0.423357	-0.147	0.912976	-0.147	0.841404	-0.147	0.110114	-0.147	0.457364	-0.147	0.384509	-0.147	0.660937	-0.147	0.553465	-0.147	0.69644	-0.147	0.120357	-0.147	0.0772619	-0.147	0.0289863	-0.147	0.530242	-0.147	0.369462	-0.147	0.60753
