# Supplementary material for: Observation of two types of charge-density-wave orders in superconducting La2-xSrxCuO4
Source: Nat Commun. 2019 Jul 22;10:3269. doi: 10.1038/s41467-019-11167-z (PMC6646325; doi:10.1038/s41467-019-11167-z)
Supplement: Supplementary file 3 — Source Data [file 41467_2019_11167_MOESM3_ESM.zip › Source_data-CDW_x=0.144.xlsx]

## Sheet: Sheet1
x=0.144 raw data
	26.2		28		30		32		33.9		36.1		37.9		40		42		45		48.4		51		55.5		60.1		65.1		70.2		80		95.3		112		122		141
raw data	h (r.l.u.)	Intensity	h (r.l.u.)	Intensity	h (r.l.u.)	Intensity	h (r.l.u.)	Intensity	h (r.l.u.)	Intensity	h (r.l.u.)	Intensity	h (r.l.u.)	Intensity	h (r.l.u.)	Intensity	h (r.l.u.)	Intensity	h (r.l.u.)	Intensity	h (r.l.u.)	Intensity	h (r.l.u.)	Intensity	h (r.l.u.)	Intensity	h (r.l.u.)	Intensity	h (r.l.u.)	Intensity	h (r.l.u.)	Intensity	h (r.l.u.)	Intensity	h (r.l.u.)	Intensity	h (r.l.u.)	Intensity	h (r.l.u.)	Intensity	h (r.l.u.)	Intensity
	-0.386008	0.398406	-0.386008	-0.682268	-0.386008	-0.0110941	-0.386008	0.693506	-0.386008	0.30921	-0.386008	0.565351	-0.386008	0.812845	-0.386008	0.498566	-0.386008	0.841386	-0.386008	0.856768	-0.386008	0.535201	-0.386008	-0.0728896	-0.386008	0.367465	-0.386008	0.410141	-0.386008	0.0815462	-0.386008	0.252248	-0.386008	0.225853	-0.386008	0.413241	-0.386008	0.309882	-0.386008	0.231485	-0.386008	0.193633
	-0.384012	0.542337	-0.384012	0.214982	-0.384012	0.590438	-0.384012	0.858597	-0.384012	1.08248	-0.384012	0.744598	-0.384012	0.528439	-0.384012	-0.343297	-0.384012	0.200947	-0.384012	0.633148	-0.384012	0.562821	-0.384012	-0.119936	-0.384012	-0.0802897	-0.384012	-0.00581434	-0.384012	0.275044	-0.384012	0.415319	-0.384012	0.0015139	-0.384012	0.545736	-0.384012	0.0897443	-0.384012	-0.373886	-0.384012	0.0969766
	-0.382016	0.503581	-0.382016	0.475937	-0.382016	0.429864	-0.382016	0.795113	-0.382016	1.07568	-0.382016	0.354499	-0.382016	0.502235	-0.382016	-0.289656	-0.382016	0.806297	-0.382016	0.420489	-0.382016	0.0479695	-0.382016	0.239664	-0.382016	0.0676926	-0.382016	0.220604	-0.382016	0.0836976	-0.382016	0.295504	-0.382016	0.0650115	-0.382016	0.604733	-0.382016	0.367191	-0.382016	-0.0393255	-0.382016	0.158918
	-0.380011	0.750903	-0.380011	-0.447103	-0.380011	0.980346	-0.380011	0.284143	-0.380011	0.920302	-0.380011	0.512944	-0.380011	0.57372	-0.380011	-0.163127	-0.380011	0.569951	-0.380011	0.427102	-0.380011	0.21591	-0.380011	-0.0206025	-0.380011	0.404939	-0.380011	-0.12232	-0.380011	0.577058	-0.380011	0.59143	-0.380011	-0.058529	-0.380011	0.28586	-0.380011	-0.0234465	-0.380011	0.251847	-0.380011	0.56819
	-0.377999	0.215737	-0.377999	0.262595	-0.377999	0.776097	-0.377999	0.73842	-0.377999	0.235701	-0.377999	0.229249	-0.377999	0.66391	-0.377999	0.0465635	-0.377999	0.972124	-0.377999	0.112102	-0.377999	0.516082	-0.377999	0.511297	-0.377999	0.0370479	-0.377999	-0.540424	-0.377999	0.368009	-0.377999	0.399121	-0.377999	0.378491	-0.377999	-0.367052	-0.377999	0.246694	-0.377999	0.265421	-0.377999	0.490906
	-0.376002	0.0777523	-0.376002	0.8001	-0.376002	0.60105	-0.376002	0.470101	-0.376002	0.342715	-0.376002	0.722072	-0.376002	0.338255	-0.376002	0.58374	-0.376002	0.476354	-0.376002	0.222809	-0.376002	0.617435	-0.376002	0.024379	-0.376002	0.426568	-0.376002	-0.0105251	-0.376002	0.601311	-0.376002	0.235136	-0.376002	-0.0837664	-0.376002	0.23649	-0.376002	0.198639	-0.376002	-0.194739	-0.376002	0.292258
	-0.374007	0.269005	-0.374007	0.531401	-0.374007	0.898282	-0.374007	0.5563	-0.374007	0.461159	-0.374007	0.509479	-0.374007	0.504356	-0.374007	0.774305	-0.374007	0.169365	-0.374007	-0.131059	-0.374007	-0.0350935	-0.374007	0.286692	-0.374007	0.173446	-0.374007	0.071453	-0.374007	0.0410657	-0.374007	0.556822	-0.374007	-0.383529	-0.374007	0.0354099	-0.374007	0.477501	-0.374007	0.0581665	-0.374007	0.73881
	-0.371996	-0.223064	-0.371996	0.203715	-0.371996	0.311826	-0.371996	0.444488	-0.371996	0.528257	-0.371996	0.227366	-0.371996	0.957444	-0.371996	0.340952	-0.371996	0.71075	-0.371996	0.446646	-0.371996	0.238445	-0.371996	0.821434	-0.371996	0.610004	-0.371996	0.189251	-0.371996	0.0666484	-0.371996	0.244905	-0.371996	0.155032	-0.371996	0.330126	-0.371996	0.308112	-0.371996	0.0350695	-0.371996	0.499258
	-0.369998	0.360583	-0.369998	0.83718	-0.369998	0.196871	-0.369998	0.43835	-0.369998	-0.0957935	-0.369998	0.339911	-0.369998	0.592959	-0.369998	0.643682	-0.369998	1.0544	-0.369998	0.172195	-0.369998	0.0749932	-0.369998	0.389745	-0.369998	0.525118	-0.369998	0.436352	-0.369998	0.194751	-0.369998	0.282329	-0.369998	0.609723	-0.369998	0.0536228	-0.369998	0.477769	-0.369998	-0.324222	-0.369998	0.0655456
	-0.36799	0.443526	-0.36799	0.50409	-0.36799	0.611081	-0.36799	0.620424	-0.36799	0.543399	-0.36799	0.600882	-0.36799	0.744695	-0.36799	0.394671	-0.36799	0.265165	-0.36799	0.414078	-0.36799	0.223326	-0.36799	0.0595357	-0.36799	0.714534	-0.36799	0.106735	-0.36799	0.220292	-0.36799	0.0402624	-0.36799	0.365565	-0.36799	0.24287	-0.36799	0.111743	-0.36799	0.187717	-0.36799	-0.000809739
	-0.365992	0.238125	-0.365992	0.0276303	-0.365992	0.781463	-0.365992	0.808732	-0.365992	0.189106	-0.365992	0.358856	-0.365992	0.255637	-0.365992	0.459833	-0.365992	0.230164	-0.365992	0.146231	-0.365992	0.155021	-0.365992	0.564628	-0.365992	0.471674	-0.365992	0.0509995	-0.365992	0.565571	-0.365992	0.519332	-0.365992	0.579406	-0.365992	-0.110302	-0.365992	-0.21918	-0.365992	0.356581	-0.365992	0.0885706
	-0.363997	0.610327	-0.363997	0.173848	-0.363997	0.178233	-0.363997	0.49279	-0.363997	-0.133494	-0.363997	0.374527	-0.363997	0.474176	-0.363997	0.613597	-0.363997	0.622318	-0.363997	1.03792	-0.363997	0.00996765	-0.363997	0.119052	-0.363997	0.359191	-0.363997	0.205507	-0.363997	0.250824	-0.363997	0.419159	-0.363997	0.303751	-0.363997	0.0526593	-0.363997	0.0775274	-0.363997	0.0879377	-0.363997	0.333263
	-0.361997	0.543765	-0.361997	0.397332	-0.361997	-0.0066477	-0.361997	0.361574	-0.361997	0.815592	-0.361997	0.35068	-0.361997	0.0472729	-0.361997	0.611936	-0.361997	0.809259	-0.361997	0.62553	-0.361997	0.427756	-0.361997	0.286241	-0.361997	0.57451	-0.361997	-0.191466	-0.361997	-0.00824095	-0.361997	0.873934	-0.361997	0.19675	-0.361997	0.121724	-0.361997	0.439257	-0.361997	0.0956277	-0.361997	0.130912
	-0.360005	0.0872865	-0.360005	0.110643	-0.360005	0.347196	-0.360005	0.647824	-0.360005	0.439908	-0.360005	0.402327	-0.360005	0.212692	-0.360005	0.80342	-0.360005	0.82477	-0.360005	0.418772	-0.360005	0.554131	-0.360005	0.0161942	-0.360005	0.245567	-0.360005	0.216919	-0.360005	0.701076	-0.360005	0.264665	-0.360005	0.251389	-0.360005	0.320355	-0.360005	0.122703	-0.360005	-0.14542	-0.360005	-0.0406411
	-0.358009	0.966694	-0.358009	0.630632	-0.358009	0.249883	-0.358009	0.907971	-0.358009	0.858512	-0.358009	0.0305076	-0.358009	0.296777	-0.358009	0.228676	-0.358009	0.447458	-0.358009	-0.1438	-0.358009	-0.0117759	-0.358009	-0.212075	-0.358009	0.420297	-0.358009	-0.392561	-0.358009	0.383517	-0.358009	0.55412	-0.358009	0.303663	-0.358009	0.555203	-0.358009	0.354957	-0.358009	-0.240658	-0.358009	-0.0320763
	-0.355993	-0.287766	-0.355993	0.655909	-0.355993	0.257297	-0.355993	0.449124	-0.355993	-0.257269	-0.355993	0.37693	-0.355993	0.660028	-0.355993	-0.132663	-0.355993	0.109215	-0.355993	0.894501	-0.355993	0.112803	-0.355993	-0.419729	-0.355993	0.505179	-0.355993	0.0135523	-0.355993	0.263837	-0.355993	0.670454	-0.355993	0.216776	-0.355993	-0.119496	-0.355993	0.600773	-0.355993	0.115529	-0.355993	0.0998999
	-0.353992	0.177675	-0.353992	-0.0332501	-0.353992	0.12001	-0.353992	0.150795	-0.353992	0.168444	-0.353992	0.363849	-0.353992	0.341015	-0.353992	0.211613	-0.353992	0.758306	-0.353992	0.448226	-0.353992	0.491854	-0.353992	0.309472	-0.353992	0.35381	-0.353992	-0.177124	-0.353992	0.0705638	-0.353992	0.592714	-0.353992	-0.00732196	-0.353992	0.0738287	-0.353992	-0.0418277	-0.353992	0.0994803	-0.353992	0.138712
	-0.351971	0.303494	-0.351971	0.351931	-0.351971	0.214659	-0.351971	-0.14847	-0.351971	0.116188	-0.351971	0.0554445	-0.351971	-0.116356	-0.351971	0.678998	-0.351971	0.292645	-0.351971	0.392104	-0.351971	0.474939	-0.351971	-0.33145	-0.351971	-0.478747	-0.351971	-0.086246	-0.351971	0.713761	-0.351971	0.691952	-0.351971	0.0288781	-0.351971	0.244147	-0.351971	0.171055	-0.351971	-0.0459126	-0.351971	0.790058
	-0.350001	-0.326019	-0.350001	-1.04852	-0.350001	0.228811	-0.350001	-0.0392433	-0.350001	0.457267	-0.350001	0.309387	-0.350001	1.36561	-0.350001	0.715644	-0.350001	0.458785	-0.350001	-0.144836	-0.350001	0.507107	-0.350001	0.361626	-0.350001	-0.0256961	-0.350001	0.514538	-0.350001	-0.0733206	-0.350001	0.335891	-0.350001	0.0475869	-0.350001	-0.168667	-0.350001	0.585051	-0.350001	0.592727	-0.350001	-0.107488
	-0.348017	-0.384491	-0.348017	0.370293	-0.348017	0.114372	-0.348017	0.530817	-0.348017	0.481185	-0.348017	0.0073181	-0.348017	0.180854	-0.348017	0.695934	-0.348017	0.857815	-0.348017	0.080293	-0.348017	0.271176	-0.348017	-0.0522746	-0.348017	0.00949395	-0.348017	0.410345	-0.348017	0.316648	-0.348017	0.688469	-0.348017	0.813326	-0.348017	-0.0509496	-0.348017	-0.230287	-0.348017	0.217184	-0.348017	0.150586
	-0.346045	0.402793	-0.346045	0.126879	-0.346045	0.670636	-0.346045	0.798516	-0.346045	-0.188174	-0.346045	0.132039	-0.346045	0.651125	-0.346045	0.746676	-0.346045	-0.0356007	-0.346045	0.540319	-0.346045	0.147473	-0.346045	0.277875	-0.346045	0.175148	-0.346045	0.558841	-0.346045	0.397015	-0.346045	0.200535	-0.346045	0.419066	-0.346045	-0.141281	-0.346045	-0.0271477	-0.346045	-0.208325	-0.346045	0.331215
	-0.344023	-0.134277	-0.344023	0.33159	-0.344023	0.171109	-0.344023	-0.183706	-0.344023	0.442042	-0.344023	0.32186	-0.344023	0.850208	-0.344023	-0.368767	-0.344023	0.605409	-0.344023	0.0680927	-0.344023	0.053766	-0.344023	-0.305004	-0.344023	0.234566	-0.344023	0.332782	-0.344023	0.703585	-0.344023	0.276597	-0.344023	0.407725	-0.344023	-0.220403	-0.344023	-0.0256715	-0.344023	0.0339303	-0.344023	0.390681
	-0.342008	-0.0731581	-0.342008	0.476008	-0.342008	1.18296	-0.342008	0.135226	-0.342008	0.55754	-0.342008	0.459029	-0.342008	0.793815	-0.342008	0.471793	-0.342008	0.477026	-0.342008	0.0681896	-0.342008	0.568793	-0.342008	0.385554	-0.342008	0.24333	-0.342008	0.860383	-0.342008	0.181815	-0.342008	0.564196	-0.342008	0.197356	-0.342008	-0.266841	-0.342008	0.0210108	-0.342008	-0.262077	-0.342008	-0.257165
	-0.339974	0.331652	-0.339974	0.987406	-0.339974	1.22949	-0.339974	0.227181	-0.339974	0.742898	-0.339974	0.358798	-0.339974	-0.476436	-0.339974	0.750707	-0.339974	0.447425	-0.339974	0.271781	-0.339974	1.15962	-0.339974	0.16635	-0.339974	0.529883	-0.339974	0.205449	-0.339974	0.168049	-0.339974	0.495386	-0.339974	-0.466377	-0.339974	0.0765534	-0.339974	0.0776518	-0.339974	0.0941634	-0.339974	-0.0653249
	-0.337983	0.0702891	-0.337983	0.1572	-0.337983	0.325492	-0.337983	0.69846	-0.337983	0.0470107	-0.337983	-0.00884281	-0.337983	0.224467	-0.337983	1.00556	-0.337983	0.380344	-0.337983	0.652115	-0.337983	0.843841	-0.337983	0.054733	-0.337983	0.195049	-0.337983	0.047237	-0.337983	0.718557	-0.337983	1.05877	-0.337983	0.256241	-0.337983	-0.0556385	-0.337983	0.018129	-0.337983	0.412507	-0.337983	0.328951
	-0.335993	-0.0558894	-0.335993	-0.14127	-0.335993	-0.442122	-0.335993	-0.014212	-0.335993	0.457169	-0.335993	0.0646944	-0.335993	0.0162622	-0.335993	-0.271023	-0.335993	-0.0800953	-0.335993	0.552701	-0.335993	0.340297	-0.335993	0.47468	-0.335993	0.232254	-0.335993	0.0228558	-0.335993	-0.538935	-0.335993	-0.220376	-0.335993	0.453127	-0.335993	0.300943	-0.335993	-0.490073	-0.335993	0.513157	-0.335993	0.698073
	-0.333992	0.366313	-0.333992	0.127425	-0.333992	0.592429	-0.333992	0.746359	-0.333992	0.522871	-0.333992	0.409423	-0.333992	0.403042	-0.333992	0.0416181	-0.333992	0.902519	-0.333992	0.792291	-0.333992	-0.111915	-0.333992	0.864863	-0.333992	0.0225494	-0.333992	-0.160606	-0.333992	0.562866	-0.333992	-0.160739	-0.333992	0.737497	-0.333992	0.756304	-0.333992	0.177329	-0.333992	0.189919	-0.333992	-0.169816
	-0.332041	0.643954	-0.332041	0.0126838	-0.332041	0.299383	-0.332041	0.629531	-0.332041	-0.0060522	-0.332041	-0.0434451	-0.332041	-0.253129	-0.332041	0.601748	-0.332041	0.179583	-0.332041	0.0210724	-0.332041	0.0896567	-0.332041	0.324272	-0.332041	0.919328	-0.332041	0.193181	-0.332041	0.312972	-0.332041	0.449439	-0.332041	0.353942	-0.332041	-0.00576935	-0.332041	0.0345261	-0.332041	0.102607	-0.332041	0.171604
	-0.330001	0.668642	-0.330001	0.387579	-0.330001	0.326876	-0.330001	-0.244826	-0.330001	0.327126	-0.330001	0.126197	-0.330001	0.814941	-0.330001	-0.23728	-0.330001	0.74796	-0.330001	0.283742	-0.330001	0.468752	-0.330001	0.318344	-0.330001	0.654914	-0.330001	0.437878	-0.330001	0.625763	-0.330001	0.266089	-0.330001	-0.0968426	-0.330001	0.0560003	-0.330001	-0.0362253	-0.330001	-0.251352	-0.330001	0.0883455
	-0.328006	0.013626	-0.328006	0.0435931	-0.328006	-0.149191	-0.328006	0.20521	-0.328006	-0.0372084	-0.328006	0.266661	-0.328006	0.526452	-0.328006	0.878048	-0.328006	0.336189	-0.328006	0.682872	-0.328006	0.275995	-0.328006	-0.00787248	-0.328006	0.643586	-0.328006	0.114017	-0.328006	0.0142673	-0.328006	0.629115	-0.328006	0.388619	-0.328006	0.528393	-0.328006	0.378873	-0.328006	0.213691	-0.328006	0.0341263
	-0.325951	-0.237021	-0.325951	-0.141872	-0.325951	-0.279167	-0.325951	0.259706	-0.325951	-0.00110388	-0.325951	0.0266818	-0.325951	0.383822	-0.325951	0.272164	-0.325951	0.629978	-0.325951	0.383603	-0.325951	0.637111	-0.325951	0.358612	-0.325951	0.0432081	-0.325951	0.0757844	-0.325951	0.20515	-0.325951	-0.315972	-0.325951	0.615807	-0.325951	0.538258	-0.325951	-0.237399	-0.325951	0.013235	-0.325951	0.163828
	-0.32401	0.32278	-0.32401	0.207693	-0.32401	0.135024	-0.32401	0.356999	-0.32401	0.361904	-0.32401	0.604656	-0.32401	-0.0648657	-0.32401	0.490971	-0.32401	0.114271	-0.32401	0.463495	-0.32401	-0.0264013	-0.32401	0.777517	-0.32401	0.108245	-0.32401	0.612234	-0.32401	0.0144189	-0.32401	0.617841	-0.32401	-0.617669	-0.32401	0.265745	-0.32401	0.476665	-0.32401	0.616106	-0.32401	0.268036
	-0.321953	0.396535	-0.321953	-0.260554	-0.321953	0.165244	-0.321953	0.437166	-0.321953	0.673497	-0.321953	0.302493	-0.321953	0.435328	-0.321953	0.236917	-0.321953	0.115539	-0.321953	-0.0553735	-0.321953	-0.309117	-0.321953	-0.24289	-0.321953	0.0187212	-0.321953	-0.184053	-0.321953	0.32457	-0.321953	0.340598	-0.321953	0.312107	-0.321953	-0.12242	-0.321953	0.0975699	-0.321953	0.397733	-0.321953	-0.0506941
	-0.320001	0.264394	-0.320001	0.167389	-0.320001	0.3862	-0.320001	0.002804	-0.320001	0.346746	-0.320001	0.324121	-0.320001	0.24982	-0.320001	0.451173	-0.320001	0.198664	-0.320001	0.453063	-0.320001	0.775695	-0.320001	0.410902	-0.320001	0.316664	-0.320001	0.0338177	-0.320001	-0.135816	-0.320001	-0.0671074	-0.320001	0.126346	-0.320001	0.267525	-0.320001	0.0577064	-0.320001	0.228108	-0.320001	-0.0625974
	-0.31796	0.00266664	-0.31796	0.272732	-0.31796	0.36851	-0.31796	0.295026	-0.31796	0.521608	-0.31796	0.00273633	-0.31796	0.8948	-0.31796	0.159493	-0.31796	0.077697	-0.31796	0.038608	-0.31796	0.848086	-0.31796	0.21596	-0.31796	-0.00266049	-0.31796	0.274852	-0.31796	0.388118	-0.31796	-0.515963	-0.31796	0.162022	-0.31796	-0.323351	-0.31796	-0.330279	-0.31796	-0.149552	-0.31796	0.00940878
	-0.31603	0.593549	-0.31603	-0.217315	-0.31603	1.12746	-0.31603	-0.632708	-0.31603	0.361097	-0.31603	0.80383	-0.31603	-0.0650098	-0.31603	0.306629	-0.31603	0.692584	-0.31603	-0.142916	-0.31603	0.175156	-0.31603	0.341608	-0.31603	0.08269	-0.31603	0.0627387	-0.31603	-0.196745	-0.31603	0.305156	-0.31603	0.404241	-0.31603	-0.146119	-0.31603	0.170563	-0.31603	-0.0331714	-0.31603	0.110424
	-0.313967	0.180351	-0.313967	-0.490449	-0.313967	0.44677	-0.313967	0.587916	-0.313967	0.884986	-0.313967	0.556638	-0.313967	0.748903	-0.313967	0.481024	-0.313967	1.01559	-0.313967	-0.00736024	-0.313967	-0.0182598	-0.313967	0.0513945	-0.313967	0.202449	-0.313967	0.165767	-0.313967	0.414738	-0.313967	0.057005	-0.313967	0.393721	-0.313967	0.345129	-0.313967	0.0659365	-0.313967	-0.0106473	-0.313967	0.135294
	-0.312035	0.0695006	-0.312035	0.319205	-0.312035	0.772293	-0.312035	0.481428	-0.312035	-0.465311	-0.312035	0.558611	-0.312035	0.660383	-0.312035	1.126	-0.312035	0.471774	-0.312035	1.30621	-0.312035	-0.0839695	-0.312035	0.23918	-0.312035	0.301997	-0.312035	0.405774	-0.312035	-0.164562	-0.312035	-0.0253854	-0.312035	0.231109	-0.312035	0.230421	-0.312035	0.829404	-0.312035	-0.0642953	-0.312035	0.344394
	-0.309981	0.597171	-0.309981	0.341587	-0.309981	0.0391519	-0.309981	0.14348	-0.309981	0.241899	-0.309981	0.637955	-0.309981	0.411013	-0.309981	-0.107977	-0.309981	0.107405	-0.309981	0.0686898	-0.309981	0.317625	-0.309981	0.401442	-0.309981	0.720343	-0.309981	0.530218	-0.309981	0.123219	-0.309981	0.688055	-0.309981	0.337962	-0.309981	0.213917	-0.309981	0.399695	-0.309981	0.122414	-0.309981	0.0348943
	-0.308036	0.12294	-0.308036	0.563717	-0.308036	0.134972	-0.308036	0.653398	-0.308036	0.181478	-0.308036	0.425479	-0.308036	0.0273663	-0.308036	0.117638	-0.308036	-0.373198	-0.308036	0.212526	-0.308036	0.345116	-0.308036	0.263808	-0.308036	0.556419	-0.308036	0.184985	-0.308036	0.0189257	-0.308036	-0.23528	-0.308036	0.413242	-0.308036	0.434649	-0.308036	0.236371	-0.308036	-0.193799	-0.308036	-0.071063
	-0.305986	0.062246	-0.305986	0.589175	-0.305986	0.0375478	-0.305986	0.638225	-0.305986	0.922325	-0.305986	0.511036	-0.305986	0.310281	-0.305986	0.0533422	-0.305986	0.367377	-0.305986	0.138145	-0.305986	-0.17708	-0.305986	0.0483025	-0.305986	0.0618013	-0.305986	0.284492	-0.305986	-0.437749	-0.305986	0.633855	-0.305986	0.405115	-0.305986	0.449253	-0.305986	0.0227668	-0.305986	0.00504947	-0.305986	0.115183
	-0.304039	0.36884	-0.304039	0.076147	-0.304039	0.249577	-0.304039	0.55557	-0.304039	0.562074	-0.304039	0.0953315	-0.304039	1.01942	-0.304039	0.620783	-0.304039	0.428261	-0.304039	0.025986	-0.304039	0.165589	-0.304039	0.66299	-0.304039	0.45222	-0.304039	0.166856	-0.304039	0.0212307	-0.304039	0.021293	-0.304039	0.0767012	-0.304039	0.260507	-0.304039	0.128737	-0.304039	0.315733	-0.304039	-0.291973
	-0.301986	0.278948	-0.301986	0.00783428	-0.301986	0.231334	-0.301986	0.21867	-0.301986	0.416562	-0.301986	0.0224496	-0.301986	0.372288	-0.301986	0.818423	-0.301986	0.684916	-0.301986	0.53846	-0.301986	0.382272	-0.301986	0.036827	-0.301986	0.262495	-0.301986	0.594887	-0.301986	0.712822	-0.301986	0.812011	-0.301986	0.340665	-0.301986	-0.138588	-0.301986	0.208002	-0.301986	-0.433719	-0.301986	-0.066181
	-0.300045	-0.430022	-0.300045	0.0284106	-0.300045	-0.0352149	-0.300045	0.429373	-0.300045	0.10271	-0.300045	0.747619	-0.300045	0.573301	-0.300045	-0.00138189	-0.300045	0.144145	-0.300045	0.238795	-0.300045	0.380086	-0.300045	0.367966	-0.300045	0.201578	-0.300045	-0.0783873	-0.300045	0.179102	-0.300045	0.497913	-0.300045	0.452163	-0.300045	0.434571	-0.300045	0.27371	-0.300045	-0.225148	-0.300045	-0.0944675
	-0.297986	1.30912	-0.297986	-0.0748704	-0.297986	0.105707	-0.297986	0.524097	-0.297986	-0.0766818	-0.297986	0.663597	-0.297986	0.25382	-0.297986	0.0823418	-0.297986	0.0167056	-0.297986	-0.0595691	-0.297986	0.261962	-0.297986	0.656219	-0.297986	-0.0225268	-0.297986	0.827687	-0.297986	0.0220238	-0.297986	0.472908	-0.297986	0.562842	-0.297986	-0.182289	-0.297986	0.261444	-0.297986	0.109977	-0.297986	0.387505
	-0.296048	-0.0746364	-0.296048	0.506324	-0.296048	0.233102	-0.296048	-0.0346221	-0.296048	0.194444	-0.296048	0.307475	-0.296048	0.820157	-0.296048	0.181955	-0.296048	0.289106	-0.296048	0.488459	-0.296048	-0.227904	-0.296048	0.772793	-0.296048	0.61477	-0.296048	0.493918	-0.296048	0.404486	-0.296048	0.315202	-0.296048	0.233455	-0.296048	-0.0324982	-0.296048	0.0238163	-0.296048	-0.222966	-0.296048	-0.126109
	-0.293979	0.0439136	-0.293979	-0.560062	-0.293979	-0.125283	-0.293979	0.735776	-0.293979	0.970382	-0.293979	0.477156	-0.293979	0.352063	-0.293979	0.21066	-0.293979	0.837459	-0.293979	0.815553	-0.293979	0.0300319	-0.293979	-0.0166996	-0.293979	0.149858	-0.293979	0.448642	-0.293979	0.465555	-0.293979	0.87525	-0.293979	0.654461	-0.293979	0.226373	-0.293979	0.306059	-0.293979	0.166141	-0.293979	0.514923
	-0.292045	0.484945	-0.292045	0.727726	-0.292045	-0.171803	-0.292045	0.835391	-0.292045	-0.0035575	-0.292045	0.444299	-0.292045	0.63756	-0.292045	1.01608	-0.292045	0.10218	-0.292045	0.366929	-0.292045	0.956143	-0.292045	0.00158204	-0.292045	0.264198	-0.292045	0.0620511	-0.292045	0.78576	-0.292045	0.369949	-0.292045	0.135235	-0.292045	0.325809	-0.292045	-0.0420611	-0.292045	0.128689	-0.292045	0.200864
	-0.289974	0.474735	-0.289974	0.651713	-0.289974	-0.0817761	-0.289974	0.521676	-0.289974	0.5196	-0.289974	0.327823	-0.289974	0.593146	-0.289974	0.0924487	-0.289974	0.368012	-0.289974	0.198002	-0.289974	0.523085	-0.289974	0.31751	-0.289974	-0.191503	-0.289974	0.493689	-0.289974	0.489277	-0.289974	0.439844	-0.289974	0.199963	-0.289974	0.346095	-0.289974	0.514781	-0.289974	0.16445	-0.289974	0.43533
	-0.288055	-0.600011	-0.288055	0.619796	-0.288055	0.742329	-0.288055	0.687263	-0.288055	0.74786	-0.288055	0.774396	-0.288055	0.668279	-0.288055	0.199859	-0.288055	0.354904	-0.288055	0.433288	-0.288055	0.656069	-0.288055	0.697698	-0.288055	0.789147	-0.288055	0.145648	-0.288055	0.0376931	-0.288055	0.504855	-0.288055	0.113336	-0.288055	0.0493481	-0.288055	-0.10166	-0.288055	0.0651284	-0.288055	0.39345
	-0.285977	0.588406	-0.285977	0.25857	-0.285977	0.267422	-0.285977	0.321024	-0.285977	0.755641	-0.285977	0.546425	-0.285977	-0.0239715	-0.285977	0.209592	-0.285977	0.94443	-0.285977	0.381103	-0.285977	0.661619	-0.285977	0.631721	-0.285977	0.246587	-0.285977	0.54543	-0.285977	0.954375	-0.285977	0.441345	-0.285977	0.400931	-0.285977	0.199921	-0.285977	0.409293	-0.285977	-0.00206802	-0.285977	0.490253
	-0.284046	0.712295	-0.284046	0.509471	-0.284046	0.826247	-0.284046	1.15004	-0.284046	0.273006	-0.284046	0.652102	-0.284046	0.37674	-0.284046	0.924679	-0.284046	0.705819	-0.284046	0.600136	-0.284046	0.20515	-0.284046	0.536947	-0.284046	0.513661	-0.284046	0.357314	-0.284046	0.045126	-0.284046	-0.0255768	-0.284046	0.477811	-0.284046	0.527361	-0.284046	-0.0962362	-0.284046	0.0314258	-0.284046	0.197134
	-0.281971	0.370447	-0.281971	0.830053	-0.281971	0.882274	-0.281971	0.277472	-0.281971	0.857004	-0.281971	0.643897	-0.281971	0.442235	-0.281971	-0.0622627	-0.281971	0.894769	-0.281971	0.896643	-0.281971	0.613629	-0.281971	0.848742	-0.281971	0.252427	-0.281971	0.431502	-0.281971	0.742152	-0.281971	0.346115	-0.281971	0.340661	-0.281971	-0.194341	-0.281971	0.252288	-0.281971	0.571199	-0.281971	0.186121
	-0.280068	0.44437	-0.280068	0.461823	-0.280068	0.239503	-0.280068	1.02823	-0.280068	0.607006	-0.280068	0.667545	-0.280068	0.816424	-0.280068	0.132205	-0.280068	0.105686	-0.280068	0.719657	-0.280068	0.567538	-0.280068	0.440543	-0.280068	-0.00593395	-0.280068	0.462605	-0.280068	0.868801	-0.280068	0.400388	-0.280068	0.319774	-0.280068	0.130758	-0.280068	0.522999	-0.280068	0.671007	-0.280068	0.0900147
	-0.277975	0.830163	-0.277975	0.668921	-0.277975	0.263418	-0.277975	0.502325	-0.277975	0.763949	-0.277975	0.288485	-0.277975	0.630619	-0.277975	1.12912	-0.277975	0.604035	-0.277975	0.715941	-0.277975	1.15605	-0.277975	0.688592	-0.277975	0.159669	-0.277975	0.41404	-0.277975	0.460994	-0.277975	0.688142	-0.277975	0.639854	-0.277975	0.2839	-0.277975	-0.107523	-0.277975	0.108883	-0.277975	0.200865
	-0.276059	0.569883	-0.276059	0.00769341	-0.276059	0.436037	-0.276059	0.627374	-0.276059	0.301378	-0.276059	0.790794	-0.276059	1.0003	-0.276059	0.394037	-0.276059	0.702336	-0.276059	0.288136	-0.276059	0.328066	-0.276059	0.446171	-0.276059	0.330396	-0.276059	-0.0638261	-0.276059	1.10817	-0.276059	0.409455	-0.276059	0.137002	-0.276059	0.501257	-0.276059	-0.0426846	-0.276059	0.655613	-0.276059	0.196755
	-0.273967	0.959511	-0.273967	0.277707	-0.273967	0.950704	-0.273967	0.894248	-0.273967	0.40479	-0.273967	1.09971	-0.273967	0.828179	-0.273967	0.481636	-0.273967	1.21567	-0.273967	0.065445	-0.273967	0.937889	-0.273967	0.352409	-0.273967	0.502419	-0.273967	0.601066	-0.273967	0.281885	-0.273967	0.396376	-0.273967	0.538155	-0.273967	0.969356	-0.273967	3.0999e-05	-0.273967	0.968587	-0.273967	1.09598
	-0.272048	1.78273	-0.272048	0.755322	-0.272048	0.476799	-0.272048	0.773976	-0.272048	1.11089	-0.272048	1.15158	-0.272048	0.90858	-0.272048	0.982111	-0.272048	0.90996	-0.272048	0.536573	-0.272048	1.3025	-0.272048	0.441473	-0.272048	0.928645	-0.272048	0.77409	-0.272048	1.04417	-0.272048	0.817808	-0.272048	-0.0320862	-0.272048	0.274218	-0.272048	0.970924	-0.272048	0.178715	-0.272048	0.564885
	-0.269942	1.14353	-0.269942	0.0711191	-0.269942	1.4523	-0.269942	0.998792	-0.269942	1.05797	-0.269942	0.920751	-0.269942	0.676842	-0.269942	0.334395	-0.269942	1.01354	-0.269942	0.654151	-0.269942	1.46615	-0.269942	0.71455	-0.269942	1.78037	-0.269942	0.883381	-0.269942	0.924539	-0.269942	0.440299	-0.269942	0.924669	-0.269942	1.08726	-0.269942	0.870634	-0.269942	0.619688	-0.269942	0.200158
	-0.268006	1.3373	-0.268006	1.4933	-0.268006	0.700364	-0.268006	0.852566	-0.268006	1.57587	-0.268006	0.985786	-0.268006	0.691535	-0.268006	0.662562	-0.268006	1.10968	-0.268006	0.522338	-0.268006	1.1195	-0.268006	0.582863	-0.268006	1.02028	-0.268006	1.09871	-0.268006	1.35273	-0.268006	1.206	-0.268006	0.704977	-0.268006	0.0166171	-0.268006	0.736205	-0.268006	0.324954	-0.268006	0.17935
	-0.265894	0.552518	-0.265894	0.570496	-0.265894	0.458473	-0.265894	0.737705	-0.265894	1.30791	-0.265894	1.26674	-0.265894	1.61179	-0.265894	1.03009	-0.265894	1.1628	-0.265894	1.37174	-0.265894	1.40653	-0.265894	0.659872	-0.265894	1.50404	-0.265894	1.2463	-0.265894	0.0393185	-0.265894	0.779083	-0.265894	0.938096	-0.265894	0.273267	-0.265894	0.653339	-0.265894	0.471085	-0.265894	0.740532
	-0.263974	0.562919	-0.263974	0.836028	-0.263974	1.12876	-0.263974	1.22264	-0.263974	0.485288	-0.263974	1.16013	-0.263974	0.860388	-0.263974	0.959289	-0.263974	1.07747	-0.263974	1.04297	-0.263974	1.0314	-0.263974	0.810514	-0.263974	1.78747	-0.263974	0.676956	-0.263974	0.715932	-0.263974	0.678289	-0.263974	0.732704	-0.263974	0.701991	-0.263974	0.834608	-0.263974	0.677457	-0.263974	0.682587
	-0.261913	1.01654	-0.261913	1.04683	-0.261913	1.02908	-0.261913	1.81482	-0.261913	1.05084	-0.261913	1.96911	-0.261913	1.80968	-0.261913	1.46686	-0.261913	1.04603	-0.261913	0.882994	-0.261913	0.888857	-0.261913	1.19042	-0.261913	1.34043	-0.261913	1.0468	-0.261913	0.554783	-0.261913	1.43168	-0.261913	1.14204	-0.261913	1.2141	-0.261913	0.740124	-0.261913	0.326213	-0.261913	0.351396
	-0.260007	0.946233	-0.260007	1.17742	-0.260007	1.29693	-0.260007	1.98318	-0.260007	2.06875	-0.260007	1.45476	-0.260007	1.35443	-0.260007	1.51583	-0.260007	1.45313	-0.260007	1.16566	-0.260007	1.33924	-0.260007	1.29783	-0.260007	1.26308	-0.260007	1.28415	-0.260007	1.176	-0.260007	1.63997	-0.260007	1.00392	-0.260007	1.40985	-0.260007	0.431834	-0.260007	0.544198	-0.260007	0.533949
	-0.257969	1.51787	-0.257969	1.15339	-0.257969	1.83472	-0.257969	1.55334	-0.257969	2.24034	-0.257969	1.86372	-0.257969	2.50476	-0.257969	1.92609	-0.257969	1.38446	-0.257969	1.99021	-0.257969	1.74453	-0.257969	1.44447	-0.257969	1.34047	-0.257969	1.49056	-0.257969	1.2927	-0.257969	2.03094	-0.257969	1.42455	-0.257969	0.520573	-0.257969	0.439294	-0.257969	0.432794	-0.257969	0.442795
	-0.256032	0.869048	-0.256032	1.76569	-0.256032	1.75949	-0.256032	2.07508	-0.256032	2.64546	-0.256032	1.96753	-0.256032	1.76844	-0.256032	1.75892	-0.256032	2.01544	-0.256032	2.18582	-0.256032	1.45133	-0.256032	1.96688	-0.256032	1.46663	-0.256032	1.50857	-0.256032	1.33226	-0.256032	2.02322	-0.256032	0.835462	-0.256032	0.925183	-0.256032	0.69125	-0.256032	0.749846	-0.256032	0.891536
	-0.254038	1.39119	-0.254038	1.04046	-0.254038	1.76673	-0.254038	2.67053	-0.254038	2.26164	-0.254038	2.94065	-0.254038	2.0743	-0.254038	3.1288	-0.254038	1.78266	-0.254038	2.39814	-0.254038	2.268	-0.254038	1.76122	-0.254038	2.19782	-0.254038	2.01085	-0.254038	2.01801	-0.254038	1.61617	-0.254038	1.33371	-0.254038	1.37759	-0.254038	0.922027	-0.254038	0.760385	-0.254038	0.340984
	-0.252027	2.24701	-0.252027	2.01848	-0.252027	2.18375	-0.252027	2.5472	-0.252027	2.46131	-0.252027	2.46191	-0.252027	2.59	-0.252027	2.19377	-0.252027	3.11792	-0.252027	2.19481	-0.252027	2.20052	-0.252027	2.0749	-0.252027	2.24085	-0.252027	1.64377	-0.252027	1.77643	-0.252027	1.6434	-0.252027	1.77753	-0.252027	0.634909	-0.252027	1.14364	-0.252027	1.14859	-0.252027	0.579003
	-0.249998	2.15347	-0.249998	1.78621	-0.249998	2.31015	-0.249998	2.77926	-0.249998	3.22474	-0.249998	2.24568	-0.249998	3.40231	-0.249998	2.62918	-0.249998	2.87675	-0.249998	2.74833	-0.249998	2.71972	-0.249998	2.36784	-0.249998	2.11516	-0.249998	2.38227	-0.249998	1.84599	-0.249998	2.39643	-0.249998	2.24002	-0.249998	1.07592	-0.249998	0.62448	-0.249998	1.02753	-0.249998	0.796817
	-0.247929	2.36893	-0.247929	2.01911	-0.247929	2.65852	-0.247929	3.00419	-0.247929	3.08302	-0.247929	3.57285	-0.247929	3.48336	-0.247929	2.47969	-0.247929	3.21356	-0.247929	2.69606	-0.247929	2.7991	-0.247929	2.40885	-0.247929	2.4357	-0.247929	2.55595	-0.247929	1.95489	-0.247929	2.42708	-0.247929	2.09054	-0.247929	1.67366	-0.247929	0.961949	-0.247929	1.06909	-0.247929	1.08737
	-0.245954	3.01595	-0.245954	2.01674	-0.245954	2.8529	-0.245954	2.67918	-0.245954	3.71169	-0.245954	3.59056	-0.245954	3.60776	-0.245954	4.02474	-0.245954	3.6062	-0.245954	2.85251	-0.245954	3.15601	-0.245954	2.88491	-0.245954	2.93567	-0.245954	1.98833	-0.245954	2.29065	-0.245954	2.27369	-0.245954	2.42029	-0.245954	1.25001	-0.245954	1.2224	-0.245954	0.796776	-0.245954	0.721322
	-0.243941	3.2209	-0.243941	2.2884	-0.243941	2.9597	-0.243941	4.32989	-0.243941	3.81807	-0.243941	4.21444	-0.243941	4.33201	-0.243941	3.97415	-0.243941	3.79408	-0.243941	3.37319	-0.243941	2.98184	-0.243941	3.20297	-0.243941	2.78097	-0.243941	2.28007	-0.243941	2.56873	-0.243941	2.6036	-0.243941	2.23609	-0.243941	1.76193	-0.243941	1.50609	-0.243941	1.2651	-0.243941	0.674277
	-0.242113	2.8957	-0.242113	2.402	-0.242113	3.10595	-0.242113	3.6415	-0.242113	3.71811	-0.242113	4.62307	-0.242113	4.74866	-0.242113	4.4508	-0.242113	4.42918	-0.242113	3.80157	-0.242113	3.73153	-0.242113	3.66572	-0.242113	3.43274	-0.242113	1.91958	-0.242113	2.12183	-0.242113	2.45171	-0.242113	1.81785	-0.242113	1.54366	-0.242113	1.22002	-0.242113	0.601697	-0.242113	0.78785
	-0.240063	2.92453	-0.240063	2.98114	-0.240063	4.57534	-0.240063	3.67696	-0.240063	4.90412	-0.240063	4.5841	-0.240063	4.19535	-0.240063	4.57063	-0.240063	4.22706	-0.240063	4.35523	-0.240063	4.30685	-0.240063	3.95984	-0.240063	3.37068	-0.240063	2.61662	-0.240063	1.84708	-0.240063	2.47723	-0.240063	2.88432	-0.240063	2.00804	-0.240063	1.40849	-0.240063	1.06026	-0.240063	0.451623
	-0.238156	3.84254	-0.238156	2.44588	-0.238156	4.42221	-0.238156	4.05837	-0.238156	4.46742	-0.238156	4.88367	-0.238156	4.93538	-0.238156	4.59993	-0.238156	5.04717	-0.238156	4.64304	-0.238156	4.15059	-0.238156	3.80547	-0.238156	3.3011	-0.238156	2.62145	-0.238156	3.06627	-0.238156	2.83104	-0.238156	1.94126	-0.238156	2.36093	-0.238156	1.39023	-0.238156	0.846996	-0.238156	0.477693
	-0.235964	3.67624	-0.235964	4.10843	-0.235964	5.01348	-0.235964	4.28728	-0.235964	4.39628	-0.235964	4.93259	-0.235964	5.03926	-0.235964	4.46678	-0.235964	4.8869	-0.235964	5.14293	-0.235964	4.14807	-0.235964	4.05649	-0.235964	3.49189	-0.235964	3.65609	-0.235964	2.55354	-0.235964	2.98787	-0.235964	2.95221	-0.235964	1.31747	-0.235964	1.36014	-0.235964	1.12004	-0.235964	0.826901
	-0.233965	3.74868	-0.233965	3.00259	-0.233965	4.604	-0.233965	4.56576	-0.233965	5.74007	-0.233965	5.55735	-0.233965	5.02787	-0.233965	5.01759	-0.233965	5.51797	-0.233965	5.07084	-0.233965	4.11188	-0.233965	4.01461	-0.233965	3.74511	-0.233965	3.59823	-0.233965	2.70923	-0.233965	3.28816	-0.233965	2.18379	-0.233965	1.85415	-0.233965	1.20083	-0.233965	1.06594	-0.233965	0.753714
	-0.231806	3.45413	-0.231806	4.33908	-0.231806	5.32096	-0.231806	5.71754	-0.231806	5.04231	-0.231806	5.54615	-0.231806	5.1451	-0.231806	5.13063	-0.231806	4.61495	-0.231806	4.5607	-0.231806	4.61004	-0.231806	4.61628	-0.231806	4.54345	-0.231806	3.86326	-0.231806	3.29749	-0.231806	3.49971	-0.231806	2.70958	-0.231806	2.53645	-0.231806	1.70126	-0.231806	1.54833	-0.231806	0.498514
	-0.22994	3.80977	-0.22994	4.23196	-0.22994	4.25235	-0.22994	5.17052	-0.22994	5.44952	-0.22994	5.2559	-0.22994	5.03024	-0.22994	5.48169	-0.22994	4.48881	-0.22994	4.38634	-0.22994	4.14157	-0.22994	3.79458	-0.22994	3.82773	-0.22994	3.42025	-0.22994	3.75574	-0.22994	2.84565	-0.22994	2.1503	-0.22994	2.09112	-0.22994	1.63296	-0.22994	1.43516	-0.22994	1.23817
	-0.227987	4.43016	-0.227987	4.09155	-0.227987	4.27411	-0.227987	4.35613	-0.227987	4.85156	-0.227987	5.61317	-0.227987	5.34952	-0.227987	4.98892	-0.227987	4.23091	-0.227987	5.06859	-0.227987	4.45206	-0.227987	4.16762	-0.227987	4.21443	-0.227987	3.84831	-0.227987	3.59223	-0.227987	3.70887	-0.227987	2.42927	-0.227987	2.06403	-0.227987	1.17939	-0.227987	1.07488	-0.227987	1.05482
	-0.226156	3.27166	-0.226156	3.90991	-0.226156	3.79066	-0.226156	4.10758	-0.226156	5.07912	-0.226156	4.90705	-0.226156	5.47049	-0.226156	5.4926	-0.226156	5.18259	-0.226156	5.18403	-0.226156	4.9547	-0.226156	4.12148	-0.226156	3.90409	-0.226156	3.96039	-0.226156	2.48573	-0.226156	3.49891	-0.226156	2.30245	-0.226156	1.65227	-0.226156	1.25075	-0.226156	1.38284	-0.226156	1.01209
	-0.224104	3.7897	-0.224104	3.9891	-0.224104	3.6818	-0.224104	4.14434	-0.224104	5.06856	-0.224104	4.5199	-0.224104	5.15501	-0.224104	5.29305	-0.224104	5.5846	-0.224104	5.69056	-0.224104	3.88684	-0.224104	4.25088	-0.224104	4.42416	-0.224104	3.80463	-0.224104	3.00252	-0.224104	2.84269	-0.224104	2.92738	-0.224104	1.53503	-0.224104	1.83467	-0.224104	1.13852	-0.224104	0.926606
	-0.221941	3.50192	-0.221941	4.10874	-0.221941	3.58398	-0.221941	4.68383	-0.221941	4.79895	-0.221941	4.54455	-0.221941	4.84696	-0.221941	4.56967	-0.221941	4.25863	-0.221941	4.57482	-0.221941	4.24384	-0.221941	4.40595	-0.221941	3.93848	-0.221941	2.74046	-0.221941	3.11368	-0.221941	2.88055	-0.221941	2.29787	-0.221941	1.43812	-0.221941	1.56329	-0.221941	1.2532	-0.221941	0.243565
	-0.219858	4.31387	-0.219858	3.08787	-0.219858	4.02913	-0.219858	4.09294	-0.219858	4.18377	-0.219858	4.6317	-0.219858	4.2448	-0.219858	4.37424	-0.219858	3.59156	-0.219858	3.01231	-0.219858	4.03885	-0.219858	3.51797	-0.219858	4.20735	-0.219858	3.55445	-0.219858	3.15234	-0.219858	3.11197	-0.219858	2.42189	-0.219858	1.19528	-0.219858	1.40037	-0.219858	1.19227	-0.219858	0.968388
	-0.217872	2.81659	-0.217872	3.28735	-0.217872	3.20625	-0.217872	3.5096	-0.217872	4.14943	-0.217872	3.86333	-0.217872	4.32101	-0.217872	3.90858	-0.217872	3.91471	-0.217872	3.88668	-0.217872	4.35511	-0.217872	3.15254	-0.217872	3.26432	-0.217872	3.70793	-0.217872	2.7191	-0.217872	2.50391	-0.217872	1.66526	-0.217872	1.81556	-0.217872	0.998585	-0.217872	1.03332	-0.217872	0.768642
	-0.21616	3.5352	-0.21616	2.43833	-0.21616	3.46161	-0.21616	3.74562	-0.21616	3.42997	-0.21616	3.03558	-0.21616	3.5486	-0.21616	3.99699	-0.21616	4.00892	-0.21616	3.85342	-0.21616	3.48509	-0.21616	3.57813	-0.21616	3.42317	-0.21616	3.53525	-0.21616	2.69708	-0.21616	2.56939	-0.21616	2.34161	-0.21616	1.91068	-0.21616	1.32269	-0.21616	0.678695	-0.21616	0.417188
	-0.214146	2.38086	-0.214146	2.71044	-0.214146	2.92254	-0.214146	2.86614	-0.214146	3.50449	-0.214146	3.3969	-0.214146	3.47903	-0.214146	3.07866	-0.214146	3.21675	-0.214146	3.24175	-0.214146	3.44685	-0.214146	2.39099	-0.214146	3.24488	-0.214146	2.48077	-0.214146	2.6766	-0.214146	2.24263	-0.214146	1.77642	-0.214146	0.859014	-0.214146	0.57842	-0.214146	0.804736	-0.214146	0.540709
	-0.212127	2.2209	-0.212127	2.60616	-0.212127	2.57682	-0.212127	2.97749	-0.212127	3.45153	-0.212127	3.65977	-0.212127	3.42691	-0.212127	3.29902	-0.212127	3.3245	-0.212127	2.51537	-0.212127	2.80701	-0.212127	2.77532	-0.212127	2.56015	-0.212127	2.96826	-0.212127	2.21044	-0.212127	2.35383	-0.212127	1.36	-0.212127	1.22719	-0.212127	1.12334	-0.212127	0.716924	-0.212127	0.895891
	-0.209817	1.41586	-0.209817	2.3394	-0.209817	2.85518	-0.209817	2.86835	-0.209817	2.19476	-0.209817	2.54741	-0.209817	2.59268	-0.209817	3.0829	-0.209817	3.02347	-0.209817	2.86236	-0.209817	3.25946	-0.209817	2.50138	-0.209817	2.8248	-0.209817	3.09327	-0.209817	2.15122	-0.209817	2.43838	-0.209817	2.00165	-0.209817	1.10413	-0.209817	0.920822	-0.209817	1.16645	-0.209817	0.303523
	-0.207839	1.67794	-0.207839	1.91141	-0.207839	2.6988	-0.207839	2.6993	-0.207839	2.41075	-0.207839	2.79368	-0.207839	2.02293	-0.207839	2.60579	-0.207839	2.95646	-0.207839	2.17542	-0.207839	2.46754	-0.207839	2.51483	-0.207839	2.1512	-0.207839	2.1153	-0.207839	1.96422	-0.207839	1.55661	-0.207839	1.87817	-0.207839	0.83978	-0.207839	0.334572	-0.207839	0.510611	-0.207839	0.303635
	-0.205912	1.67092	-0.205912	1.32183	-0.205912	2.4575	-0.205912	2.2745	-0.205912	2.26756	-0.205912	2.35332	-0.205912	2.70218	-0.205912	2.85209	-0.205912	2.11744	-0.205912	2.17515	-0.205912	1.8871	-0.205912	3.00734	-0.205912	2.302	-0.205912	1.92666	-0.205912	1.90962	-0.205912	1.71187	-0.205912	1.69396	-0.205912	0.583935	-0.205912	0.21601	-0.205912	0.115786	-0.205912	0.386647
	-0.204209	1.72868	-0.204209	2.30787	-0.204209	2.19667	-0.204209	2.47639	-0.204209	2.39966	-0.204209	1.93489	-0.204209	1.98728	-0.204209	2.06592	-0.204209	1.95407	-0.204209	1.96232	-0.204209	2.511	-0.204209	2.35113	-0.204209	2.25992	-0.204209	2.36485	-0.204209	2.01933	-0.204209	1.63428	-0.204209	1.0491	-0.204209	1.56452	-0.204209	0.318979	-0.204209	0.74966	-0.204209	0.352612
	-0.202132	1.43903	-0.202132	1.27013	-0.202132	1.10336	-0.202132	1.96589	-0.202132	2.31629	-0.202132	1.92627	-0.202132	2.05877	-0.202132	1.24616	-0.202132	2.33679	-0.202132	2.4887	-0.202132	1.83705	-0.202132	2.04253	-0.202132	2.03923	-0.202132	1.92439	-0.202132	1.21905	-0.202132	2.06948	-0.202132	1.74428	-0.202132	1.02856	-0.202132	0.594752	-0.202132	0.462442	-0.202132	0.320436
	-0.199908	1.44547	-0.199908	1.91692	-0.199908	1.08852	-0.199908	1.62884	-0.199908	1.71686	-0.199908	1.74259	-0.199908	1.43147	-0.199908	1.15131	-0.199908	2.01221	-0.199908	1.38099	-0.199908	1.50979	-0.199908	1.35302	-0.199908	1.51017	-0.199908	1.22873	-0.199908	1.7285	-0.199908	1.67813	-0.199908	0.704412	-0.199908	1.25962	-0.199908	0.729355	-0.199908	0.505681	-0.199908	0.0743436
	-0.197774	1.41305	-0.197774	1.34434	-0.197774	0.445855	-0.197774	1.08944	-0.197774	1.67731	-0.197774	1.17732	-0.197774	1.56939	-0.197774	2.20063	-0.197774	1.73381	-0.197774	1.47861	-0.197774	2.21803	-0.197774	0.579151	-0.197774	0.675658	-0.197774	1.34739	-0.197774	0.726217	-0.197774	1.34225	-0.197774	1.27457	-0.197774	0.470574	-0.197774	0.532575	-0.197774	-0.153681	-0.197774	0.172313
	-0.195933	0.786445	-0.195933	0.790048	-0.195933	0.960682	-0.195933	1.42693	-0.195933	1.02636	-0.195933	1.46466	-0.195933	1.39758	-0.195933	1.21472	-0.195933	1.03657	-0.195933	1.29868	-0.195933	1.8562	-0.195933	0.944409	-0.195933	1.38422	-0.195933	0.752081	-0.195933	0.692191	-0.195933	0.968269	-0.195933	0.856129	-0.195933	0.517585	-0.195933	0.41413	-0.195933	0.118815	-0.195933	0.206257
	-0.194296	1.22627	-0.194296	0.490484	-0.194296	1.26702	-0.194296	0.549447	-0.194296	1.38431	-0.194296	1.12051	-0.194296	0.937634	-0.194296	1.14962	-0.194296	0.762645	-0.194296	1.4479	-0.194296	1.52027	-0.194296	1.06004	-0.194296	1.44491	-0.194296	1.08021	-0.194296	0.528208	-0.194296	0.854048	-0.194296	0.217549	-0.194296	0.103988	-0.194296	0.728995	-0.194296	0.627438	-0.194296	-0.167662
	-0.192052	1.52516	-0.192052	1.08925	-0.192052	0.895755	-0.192052	1.0686	-0.192052	1.52872	-0.192052	0.642441	-0.192052	0.837752	-0.192052	0.499322	-0.192052	0.323499	-0.192052	1.76664	-0.192052	1.86344	-0.192052	0.98504	-0.192052	0.971502	-0.192052	0.669314	-0.192052	0.773294	-0.192052	1.34785	-0.192052	0.964015	-0.192052	1.05008	-0.192052	-0.017221	-0.192052	-0.360938	-0.192052	0.125539
	-0.18994	1.05127	-0.18994	-0.055233	-0.18994	1.03256	-0.18994	1.57443	-0.18994	1.25288	-0.18994	1.24071	-0.18994	0.924979	-0.18994	0.974098	-0.18994	1.16998	-0.18994	1.06623	-0.18994	0.745944	-0.18994	1.18012	-0.18994	1.00344	-0.18994	0.801999	-0.18994	0.647497	-0.18994	0.469467	-0.18994	0.825555	-0.18994	0.647771	-0.18994	0.272983	-0.18994	0.341781	-0.18994	0.375781
	-0.187689	1.0885	-0.187689	0.677188	-0.187689	0.901816	-0.187689	0.266553	-0.187689	0.16306	-0.187689	0.595328	-0.187689	1.15953	-0.187689	0.454553	-0.187689	1.46448	-0.187689	1.35368	-0.187689	0.479133	-0.187689	0.674306	-0.187689	0.830774	-0.187689	1.01649	-0.187689	0.473918	-0.187689	0.556112	-0.187689	0.32812	-0.187689	0.101357	-0.187689	0.259621	-0.187689	-0.429898	-0.187689	-0.0903244
	-0.186157	-0.415772	-0.186157	0.685704	-0.186157	0.927382	-0.186157	1.48895	-0.186157	0.960524	-0.186157	0.764855	-0.186157	1.13454	-0.186157	0.802107	-0.186157	1.07352	-0.186157	1.30284	-0.186157	0.90087	-0.186157	1.09033	-0.186157	0.442466	-0.186157	1.40788	-0.186157	-0.546399	-0.186157	0.243735	-0.186157	-0.170159	-0.186157	0.890933	-0.186157	0.612724	-0.186157	0.646932	-0.186157	-0.524999
	-0.184276	0.619129	-0.184276	0.268488	-0.184276	0.611768	-0.184276	0.707071	-0.184276	0.259512	-0.184276	0.807671	-0.184276	0.519358	-0.184276	0.362469	-0.184276	1.16969	-0.184276	0.949429	-0.184276	0.612396	-0.184276	0.787761	-0.184276	0.321803	-0.184276	0.926873	-0.184276	0.670798	-0.184276	0.520813	-0.184276	-0.328138	-0.184276	0.0179961	-0.184276	0.608979	-0.184276	-0.453077	-0.184276	-0.0332823
	-0.182023	-0.00530285	-0.182023	0.981054	-0.182023	0.374574	-0.182023	0.883553	-0.182023	0.848228	-0.182023	1.11482	-0.182023	0.608054	-0.182023	1.07367	-0.182023	0.254811	-0.182023	0.503658	-0.182023	0.70365	-0.182023	-0.00536419	-0.182023	0.608636	-0.182023	0.150532	-0.182023	0.501603	-0.182023	0.640741	-0.182023	0.215852	-0.182023	0.00606977	-0.182023	0.0694593	-0.182023	0.108045	-0.182023	0.229481
	-0.179782	0.350873	-0.179782	0.191956	-0.179782	0.962964	-0.179782	0.913188	-0.179782	0.0791965	-0.179782	0.558303	-0.179782	0.520113	-0.179782	0.434634	-0.179782	0.525317	-0.179782	0.848787	-0.179782	0.406693	-0.179782	0.266113	-0.179782	0.362892	-0.179782	0.552295	-0.179782	0.823939	-0.179782	0.535643	-0.179782	0.473798	-0.179782	-0.170475	-0.179782	-0.261356	-0.179782	0.223432	-0.179782	0.256486
	-0.177779	0.0243298	-0.177779	1.09579	-0.177779	0.203621	-0.177779	0.478477	-0.177779	0.604341	-0.177779	0.24306	-0.177779	0.533042	-0.177779	0.455858	-0.177779	0.920877	-0.177779	0.367105	-0.177779	0.138287	-0.177779	0.708372	-0.177779	0.405517	-0.177779	0.401687	-0.177779	0.646216	-0.177779	0.109172	-0.177779	0.0811898	-0.177779	0.702458	-0.177779	-0.233932	-0.177779	0.149736	-0.177779	-0.228199
	-0.176269	0.263034	-0.176269	0.522953	-0.176269	0.371198	-0.176269	0.443092	-0.176269	0.164538	-0.176269	0.830608	-0.176269	1.00179	-0.176269	-0.146634	-0.176269	0.536426	-0.176269	-0.00157623	-0.176269	0.41042	-0.176269	1.1035	-0.176269	-0.335285	-0.176269	0.340353	-0.176269	-0.126391	-0.176269	0.293327	-0.176269	0.232722	-0.176269	0.580989	-0.176269	0.0330146	-0.176269	-0.445164	-0.176269	0.0689146
	-0.174065	0.145661	-0.174065	-0.731068	-0.174065	0.315774	-0.174065	-0.195576	-0.174065	0.287408	-0.174065	0.0521438	-0.174065	0.490671	-0.174065	0.0677316	-0.174065	0.850543	-0.174065	0.343111	-0.174065	1.30018	-0.174065	0.860481	-0.174065	0.29316	-0.174065	0.863822	-0.174065	-0.159712	-0.174065	0.641456	-0.174065	-0.103544	-0.174065	0.768727	-0.174065	-0.170987	-0.174065	0.262407	-0.174065	0.282099
	-0.171928	-0.0935036	-0.171928	-0.294039	-0.171928	0.110299	-0.171928	0.698275	-0.171928	1.0677	-0.171928	0.747961	-0.171928	-0.113104	-0.171928	0.34532	-0.171928	0.190479	-0.171928	0.0255069	-0.171928	-0.102684	-0.171928	0.3489	-0.171928	0.274109	-0.171928	0.264688	-0.171928	0.862949	-0.171928	0.527154	-0.171928	0.337041	-0.171928	-0.107834	-0.171928	0.403852	-0.171928	0.0685886	-0.171928	-0.150722
	-0.169686	0.00529527	-0.169686	0.701344	-0.169686	0.587535	-0.169686	0.217087	-0.169686	0.178389	-0.169686	0.36499	-0.169686	1.16836	-0.169686	0.656446	-0.169686	1.06992	-0.169686	0.329474	-0.169686	0.577959	-0.169686	-0.078518	-0.169686	0.627927	-0.169686	0.149137	-0.169686	0.734366	-0.169686	0.822172	-0.169686	0.467818	-0.169686	0.361726	-0.169686	0.346653	-0.169686	-0.166997	-0.169686	0.310588
	-0.168165	0.583556	-0.168165	0.320359	-0.168165	0.352768	-0.168165	0.559483	-0.168165	0.623299	-0.168165	0.407944	-0.168165	-0.118925	-0.168165	0.750462	-0.168165	0.436312	-0.168165	0.689848	-0.168165	0.77627	-0.168165	0.56052	-0.168165	0.173465	-0.168165	-0.172105	-0.168165	0.525678	-0.168165	0.763621	-0.168165	0.0150703	-0.168165	1.04261	-0.168165	0.331109	-0.168165	0.552345	-0.168165	0.1304
	-0.166194	0.751666	-0.166194	0.113269	-0.166194	0.410818	-0.166194	0.419178	-0.166194	0.943901	-0.166194	0.568662	-0.166194	0.315788	-0.166194	0.953379	-0.166194	0.398582	-0.166194	-0.206152	-0.166194	0.367518	-0.166194	-0.0265844	-0.166194	0.139904	-0.166194	0.521068	-0.166194	0.222933	-0.166194	1.06819	-0.166194	-0.100453	-0.166194	0.00836107	-0.166194	-0.37192	-0.166194	0.146116	-0.166194	0.269152
	-0.163915	0.200008	-0.163915	0.0588832	-0.163915	-0.0887903	-0.163915	0.183842	-0.163915	0.715182	-0.163915	0.937133	-0.163915	0.157146	-0.163915	0.298615	-0.163915	0.288321	-0.163915	0.163161	-0.163915	0.158587	-0.163915	0.330034	-0.163915	0.413979	-0.163915	0.90858	-0.163915	0.251005	-0.163915	0.850606	-0.163915	0.44407	-0.163915	-0.017532	-0.163915	0.0882382	-0.163915	0.644582	-0.163915	-0.332436
	-0.161712	-0.24742	-0.161712	-0.00816255	-0.161712	0.833215	-0.161712	0.264615	-0.161712	0.545155	-0.161712	0.544222	-0.161712	0.882619	-0.161712	0.408199	-0.161712	0.0609166	-0.161712	0.33686	-0.161712	0.531761	-0.161712	0.539529	-0.161712	1.11167	-0.161712	0.436367	-0.161712	-0.336089	-0.161712	0.325167	-0.161712	1.03131	-0.161712	0.281235	-0.161712	-0.270644	-0.161712	-0.114338	-0.161712	0.186342
	-0.160049	0.126702	-0.160049	-0.0851047	-0.160049	-0.480361	-0.160049	0.274252	-0.160049	0.562619	-0.160049	0.113025	-0.160049	0.934128	-0.160049	0.242566	-0.160049	0.595766	-0.160049	0.614855	-0.160049	1.08469	-0.160049	0.460448	-0.160049	0.531221	-0.160049	-0.0903829	-0.160049	0.57437	-0.160049	0.224749	-0.160049	0.781544	-0.160049	-0.439399	-0.160049	-0.529447	-0.160049	-0.0048368	-0.160049	-0.093027
	-0.158281	0.912591	-0.158281	0.600007	-0.158281	0.182314	-0.158281	0.299805	-0.158281	0.433109	-0.158281	0.714583	-0.158281	0.0769526	-0.158281	0.476056	-0.158281	0.177717	-0.158281	0.786351	-0.158281	0.0923481	-0.158281	1.00422	-0.158281	0.443528	-0.158281	0.316126	-0.158281	1.07474	-0.158281	-0.0374774	-0.158281	0.556017	-0.158281	-0.299833	-0.158281	0.10303	-0.158281	0.146643	-0.158281	0.0673535
	-0.155866	0.0451375	-0.155866	0.873986	-0.155866	0.0324706	-0.155866	0.198028	-0.155866	0.138952	-0.155866	0.0260988	-0.155866	0.665275	-0.155866	0.630447	-0.155866	0.269415	-0.155866	0.643116	-0.155866	1.0149	-0.155866	0.465331	-0.155866	0.47548	-0.155866	0.789079	-0.155866	0.842232	-0.155866	0.650316	-0.155866	0.434787	-0.155866	0.45717	-0.155866	0.265651	-0.155866	0.284819	-0.155866	0.0301385
	-0.153798	0.476169	-0.153798	0.651808	-0.153798	0.534218	-0.153798	0.804033	-0.153798	0.0180823	-0.153798	0.583163	-0.153798	0.327226	-0.153798	0.642012	-0.153798	0.498772	-0.153798	0.157399	-0.153798	0.722074	-0.153798	0.647993	-0.153798	1.07795	-0.153798	0.238755	-0.153798	0.485544	-0.153798	0.173486	-0.153798	-0.0596297	-0.153798	0.738692	-0.153798	0.459528	-0.153798	0.232075	-0.153798	0.215283
	-0.152127	0.842803	-0.152127	0.125609	-0.152127	-0.0547013	-0.152127	0.687202	-0.152127	0.599488	-0.152127	0.257114	-0.152127	-0.233668	-0.152127	1.06416	-0.152127	0.560151	-0.152127	-0.0833504	-0.152127	0.0554316	-0.152127	0.424453	-0.152127	-0.354612	-0.152127	0.819942	-0.152127	0.000458021	-0.152127	0.482223	-0.152127	0.535694	-0.152127	0.505624	-0.152127	0.984509	-0.152127	-0.240407	-0.152127	0.157019
	-0.150203	0.995209	-0.150203	0.907976	-0.150203	0.407264	-0.150203	0.437697	-0.150203	0.99159	-0.150203	0.133383	-0.150203	0.184831	-0.150203	0.131533	-0.150203	0.330241	-0.150203	0.537414	-0.150203	0.684162	-0.150203	0.53851	-0.150203	0.312805	-0.150203	0.632926	-0.150203	0.41943	-0.150203	0.205404	-0.150203	-0.13227	-0.150203	0.00894613	-0.150203	0.577638	-0.150203	0.366534	-0.150203	0.17718
	-0.147911	1.44012	-0.147911	0.0616892	-0.147911	1.13124	-0.147911	0.740325	-0.147911	1.02237	-0.147911	0.510329	-0.147911	1.04484	-0.147911	0.576475	-0.147911	0.297009	-0.147911	0.122096	-0.147911	0.518231	-0.147911	0.122823	-0.147911	0.677585	-0.147911	0.494105	-0.147911	0.721598	-0.147911	0.41397	-0.147911	0.693367	-0.147911	0.227386	-0.147911	-0.241412	-0.147911	-0.106285	-0.147911	0.115029
	-0.145762	-0.236168	-0.145762	0.615951	-0.145762	0.485286	-0.145762	-0.0464758	-0.145762	-0.133989	-0.145762	0.248796	-0.145762	0.992006	-0.145762	0.444593	-0.145762	0.53379	-0.145762	0.303126	-0.145762	0.509902	-0.145762	0.461372	-0.145762	0.670418	-0.145762	-0.0308481	-0.145762	0.521735	-0.145762	0.246889	-0.145762	0.552347	-0.145762	0.604244	-0.145762	0.608543	-0.145762	0.133653	-0.145762	0.268106
	-0.144194	-0.133038	-0.144194	0.458577	-0.144194	0.854465	-0.144194	0.687838	-0.144194	0.505196	-0.144194	1.03897	-0.144194	0.416016	-0.144194	0.582287	-0.144194	0.718918	-0.144194	1.11172	-0.144194	0.121867	-0.144194	0.524859	-0.144194	0.597693	-0.144194	0.679938	-0.144194	0.156791	-0.144194	0.432418	-0.144194	0.0402652	-0.144194	-0.73986	-0.144194	0.349432	-0.144194	0.50629	-0.144194	0.50228
	-0.142092	0.760927	-0.142092	0.147093	-0.142092	0.53749	-0.142092	1.13306	-0.142092	0.532225	-0.142092	0.214004	-0.142092	0.671407	-0.142092	0.710109	-0.142092	0.806589	-0.142092	0.413789	-0.142092	0.917967	-0.142092	-0.00536343	-0.142092	1.31294	-0.142092	0.634021	-0.142092	0.309077	-0.142092	0.222711	-0.142092	0.806195	-0.142092	0.103983	-0.142092	-0.007222	-0.142092	0.978001	-0.142092	0.793717
	-0.139917	0.271535	-0.139917	-0.837524	-0.139917	0.418884	-0.139917	1.13462	-0.139917	1.4726	-0.139917	0.452863	-0.139917	0.111741	-0.139917	0.493833	-0.139917	0.671795	-0.139917	0.511148	-0.139917	-0.0982079	-0.139917	0.645466	-0.139917	0.66401	-0.139917	0.723657	-0.139917	0.421606	-0.139917	0.772376	-0.139917	0.420606	-0.139917	0.49346	-0.139917	0.519086	-0.139917	0.291926	-0.139917	0.0834552
	-0.13779	1.04584	-0.13779	1.00211	-0.13779	0.131716	-0.13779	0.820471	-0.13779	0.0130556	-0.13779	0.973776	-0.13779	0.353092	-0.13779	0.573136	-0.13779	-0.331851	-0.13779	0.4052	-0.13779	0.739567	-0.13779	0.0414864	-0.13779	0.462747	-0.13779	0.761878	-0.13779	1.49616	-0.13779	0.800306	-0.13779	1.09986	-0.13779	0.846101	-0.13779	0.802675	-0.13779	1.22256	-0.13779	0.804229
	-0.136209	0.547348	-0.136209	0.573168	-0.136209	0.757864	-0.136209	0.572395	-0.136209	0.883697	-0.136209	0.908974	-0.136209	0.730023	-0.136209	0.495734	-0.136209	0.667747	-0.136209	0.636716	-0.136209	1.20777	-0.136209	0.511451	-0.136209	1.12188	-0.136209	0.68352	-0.136209	0.574074	-0.136209	0.719535	-0.136209	0.678159	-0.136209	0.758795	-0.136209	0.366954	-0.136209	0.300048	-0.136209	0.798576
	-0.134079	1.18275	-0.134079	0.530538	-0.134079	0.90244	-0.134079	0.67257	-0.134079	1.1391	-0.134079	0.538033	-0.134079	0.442638	-0.134079	0.835127	-0.134079	0.426075	-0.134079	1.02359	-0.134079	0.823047	-0.134079	0.87518	-0.134079	0.907403	-0.134079	0.872504	-0.134079	0.963235	-0.134079	0.884444	-0.134079	-0.415834	-0.134079	0.565087	-0.134079	0.155157	-0.134079	0.671968	-0.134079	0.34346
	-0.131835	1.18905	-0.131835	0.976243	-0.131835	0.453509	-0.131835	0.694249	-0.131835	0.661002	-0.131835	0.450208	-0.131835	0.855175	-0.131835	0.570074	-0.131835	0.227203	-0.131835	1.01521	-0.131835	1.14327	-0.131835	0.844629	-0.131835	0.556301	-0.131835	1.06669	-0.131835	0.278629	-0.131835	0.746194	-0.131835	0.887895	-0.131835	0.488405	-0.131835	0.593895	-0.131835	0.126324	-0.131835	0.173966
	-0.129986	1.41578	-0.129986	0.251559	-0.129986	1.33355	-0.129986	1.10306	-0.129986	1.64646	-0.129986	0.784245	-0.129986	0.811597	-0.129986	0.508937	-0.129986	0.734212	-0.129986	0.878598	-0.129986	1.07199	-0.129986	0.598682	-0.129986	1.67458	-0.129986	1.12589	-0.129986	0.767655	-0.129986	0.955319	-0.129986	1.05192	-0.129986	0.697756	-0.129986	1.17653	-0.129986	0.448283	-0.129986	-0.0406722
	-0.128116	0.434241	-0.128116	0.871912	-0.128116	0.0776722	-0.128116	0.710263	-0.128116	0.700303	-0.128116	0.75744	-0.128116	1.58281	-0.128116	0.755808	-0.128116	1.28052	-0.128116	0.559874	-0.128116	0.976674	-0.128116	0.814618	-0.128116	0.740727	-0.128116	0.798014	-0.128116	0.426627	-0.128116	1.2219	-0.128116	1.02367	-0.128116	0.62729	-0.128116	0.708216	-0.128116	0.5319	-0.128116	0.72387
	-0.126031	0.488121	-0.126031	0.474298	-0.126031	0.26767	-0.126031	0.0405403	-0.126031	1.33319	-0.126031	0.498271	-0.126031	0.665702	-0.126031	1.48576	-0.126031	0.953578	-0.126031	0.912667	-0.126031	1.06404	-0.126031	1.5102	-0.126031	0.896925	-0.126031	1.04068	-0.126031	0.398215	-0.126031	1.16236	-0.126031	0.50101	-0.126031	0.531089	-0.126031	0.456461	-0.126031	0.583783	-0.126031	0.714837
	-0.123783	0.49353	-0.123783	0.115381	-0.123783	1.05945	-0.123783	0.56856	-0.123783	1.27371	-0.123783	1.22448	-0.123783	0.241797	-0.123783	0.451816	-0.123783	1.98338	-0.123783	0.492397	-0.123783	0.451969	-0.123783	1.56733	-0.123783	1.56526	-0.123783	0.954346	-0.123783	1.0824	-0.123783	0.81636	-0.123783	0.553749	-0.123783	1.16208	-0.123783	1.13797	-0.123783	0.771805	-0.123783	0.776674
	-0.122181	0.688508	-0.122181	0.504829	-0.122181	0.200645	-0.122181	-0.462515	-0.122181	1.21346	-0.122181	1.04862	-0.122181	0.0669901	-0.122181	0.707674	-0.122181	0.695634	-0.122181	1.40284	-0.122181	0.564544	-0.122181	0.764263	-0.122181	0.635994	-0.122181	0.167141	-0.122181	0.920411	-0.122181	1.16947	-0.122181	0.359415	-0.122181	0.80955	-0.122181	1.16296	-0.122181	0.513012	-0.122181	0.513231
