# Supplementary material for: Observation of two types of charge-density-wave orders in superconducting La2-xSrxCuO4
Source: Nat Commun. 2019 Jul 22;10:3269. doi: 10.1038/s41467-019-11167-z (PMC6646325; doi:10.1038/s41467-019-11167-z)
Supplement: Supplementary file 3 — Source Data [file 41467_2019_11167_MOESM3_ESM.zip › Source_data-CDW_x=0.16.xlsx]

## Sheet: Sheet1
x=0.16 raw data
T(K)	26.7		29.2		30.2		32		34.3		37		39		42.8		47.2		53		58		64		73		84		103		113
raw data	h (r.l.u.)	Intensity	h (r.l.u.)	Intensity	h (r.l.u.)	Intensity	h (r.l.u.)	Intensity	h (r.l.u.)	Intensity	h (r.l.u.)	Intensity	h (r.l.u.)	Intensity	h (r.l.u.)	Intensity	h (r.l.u.)	Intensity	h (r.l.u.)	Intensity	h (r.l.u.)	Intensity	h (r.l.u.)	Intensity	h (r.l.u.)	Intensity	h (r.l.u.)	Intensity	h (r.l.u.)	Intensity	h (r.l.u.)	Intensity
	-0.366	-0.136892	-0.366	0.298828	-0.366	0.44468	-0.366	-0.211684	-0.366	-0.944169	-0.366	-0.587848	-0.366	0.0387735	-0.366	0.142774	-0.366	0.197381	-0.366	0.420265	-0.366	-0.487816	-0.366	0.400743	-0.366	-0.457088	-0.366	0.206039	-0.366	-0.100539	-0.366	-0.183688
	-0.364	-0.517549	-0.364	-0.0351752	-0.364	-0.293105	-0.364	0.273971	-0.364	0.73348	-0.364	0.00413564	-0.364	-0.0989167	-0.364	-0.233413	-0.364	0.428265	-0.364	0.0869934	-0.364	-0.133816	-0.364	0.212633	-0.364	-0.37847	-0.364	0.0261945	-0.364	-0.283496	-0.364	0.0145322
	-0.362	0.193001	-0.362	-0.0205138	-0.362	0.23179	-0.362	-0.159973	-0.362	0.248116	-0.362	-0.612802	-0.362	-0.751996	-0.362	0.213426	-0.362	-0.364261	-0.362	0.0596445	-0.362	0.0403094	-0.362	-0.224	-0.362	0.0362684	-0.362	0.0285255	-0.362	-0.152978	-0.362	-0.122947
	-0.36	-0.385722	-0.36	0.421111	-0.36	-0.0639109	-0.36	-0.359	-0.36	0.462879	-0.36	-0.0105188	-0.36	0.0372885	-0.36	-0.0661531	-0.36	-0.230471	-0.36	0.120489	-0.36	-0.528957	-0.36	-0.27402	-0.36	-0.237703	-0.36	-0.00328001	-0.36	0.0204946	-0.36	-0.090827
	-0.358	0.0246432	-0.358	-0.378671	-0.358	0.550384	-0.358	-0.156032	-0.358	-0.191822	-0.358	-0.211395	-0.358	-0.257624	-0.358	0.272441	-0.358	-0.110184	-0.358	0.299725	-0.358	0.166223	-0.358	-0.346787	-0.358	-0.743862	-0.358	0.050249	-0.358	-0.181668	-0.358	0.0814225
	-0.356	0.396677	-0.356	0.434413	-0.356	-0.440178	-0.356	-0.572201	-0.356	-0.023579	-0.356	-0.175862	-0.356	-0.0275895	-0.356	0.246166	-0.356	0.0116932	-0.356	0.16784	-0.356	0.627829	-0.356	-0.186867	-0.356	-0.274141	-0.356	-0.107455	-0.356	-0.207657	-0.356	0.0514387
	-0.354	0.563723	-0.354	0.591905	-0.354	-0.325526	-0.354	0.107686	-0.354	-0.210826	-0.354	0.201659	-0.354	-0.0366721	-0.354	0.0643723	-0.354	-0.442318	-0.354	0.113824	-0.354	-0.258471	-0.354	-0.00814545	-0.354	0.0652259	-0.354	0.0404208	-0.354	0.0256282	-0.354	0.155346
	-0.352	0.253723	-0.352	0.184957	-0.352	0.156682	-0.352	-0.408992	-0.352	-0.297139	-0.352	0.000307639	-0.352	0.0332468	-0.352	0.20376	-0.352	0.352033	-0.352	0.288901	-0.352	0.00508734	-0.352	-0.216666	-0.352	-0.0812938	-0.352	0.0274854	-0.352	-0.228604	-0.352	-0.0610473
	-0.35	0.175175	-0.35	-0.0161501	-0.35	0.172978	-0.35	-0.274488	-0.35	0.423998	-0.35	-0.261623	-0.35	0.225445	-0.35	0.308172	-0.35	0.0699368	-0.35	0.329211	-0.35	0.198144	-0.35	-0.118173	-0.35	-0.176082	-0.35	-0.210569	-0.35	-0.271506	-0.35	0.0598029
	-0.348	-0.488045	-0.348	0.109938	-0.348	0.158966	-0.348	-0.44214	-0.348	0.157393	-0.348	0.383039	-0.348	-0.384267	-0.348	-0.102352	-0.348	0.129699	-0.348	0.216662	-0.348	0.451705	-0.348	0.0508201	-0.348	-0.180624	-0.348	0.226354	-0.348	0.0104344	-0.348	0.0557409
	-0.346	0.102769	-0.346	0.165808	-0.346	0.204157	-0.346	-0.380079	-0.346	0.331493	-0.346	-0.57222	-0.346	-0.0756001	-0.346	0.059814	-0.346	-0.561254	-0.346	0.896954	-0.346	-0.0764811	-0.346	0.166182	-0.346	-0.0347988	-0.346	0.119742	-0.346	-0.207388	-0.346	0.0652293
	-0.344	0.0130788	-0.344	0.970695	-0.344	-0.253154	-0.344	-0.44498	-0.344	-0.329418	-0.344	-0.74888	-0.344	0.0195114	-0.344	-0.272916	-0.344	0.072553	-0.344	-0.244731	-0.344	-0.000137841	-0.344	0.204183	-0.344	-0.317867	-0.344	-0.0276954	-0.344	-0.276291	-0.344	-0.078134
	-0.342	-0.0112878	-0.342	-0.336784	-0.342	0.32909	-0.342	-0.205934	-0.342	0.126704	-0.342	0.114723	-0.342	0.031487	-0.342	0.660192	-0.342	-0.37643	-0.342	0.21224	-0.342	0.172579	-0.342	0.271308	-0.342	0.0871146	-0.342	0.142905	-0.342	-0.212311	-0.342	-0.0709107
	-0.34	-0.134172	-0.34	-0.0388496	-0.34	-0.142151	-0.34	-0.430286	-0.34	0.1374	-0.34	-0.549325	-0.34	-0.333047	-0.34	0.506299	-0.34	-0.279207	-0.34	0.1668	-0.34	0.0721656	-0.34	0.114447	-0.34	-0.0761492	-0.34	0.0776336	-0.34	-0.0621213	-0.34	-0.185533
	-0.338	0.359624	-0.338	0.213321	-0.338	0.417458	-0.338	0.00344199	-0.338	-0.320158	-0.338	0.0256834	-0.338	0.331382	-0.338	0.204042	-0.338	0.17947	-0.338	0.673749	-0.338	0.304256	-0.338	0.0293425	-0.338	-0.000658391	-0.338	0.136501	-0.338	-0.0755733	-0.338	-0.0259345
	-0.336	0.0804545	-0.336	0.0673051	-0.336	0.0573889	-0.336	-0.346314	-0.336	0.447176	-0.336	0.133699	-0.336	0.0344709	-0.336	-0.00737846	-0.336	0.0466689	-0.336	0.180039	-0.336	-0.00556162	-0.336	0.0965043	-0.336	0.110868	-0.336	-0.0929733	-0.336	-0.0123897	-0.336	0.0165682
	-0.334	0.16709	-0.334	0.42647	-0.334	-0.381921	-0.334	-0.0339112	-0.334	-0.213474	-0.334	-0.440338	-0.334	-0.0146905	-0.334	0.0885319	-0.334	0.328502	-0.334	0.51434	-0.334	0.300891	-0.334	-0.0631808	-0.334	0.0108069	-0.334	0.145925	-0.334	-0.148867	-0.334	0.130264
	-0.332	0.172787	-0.332	0.30674	-0.332	0.20105	-0.332	0.14033	-0.332	0.182955	-0.332	0.0970423	-0.332	0.20898	-0.332	0.503769	-0.332	0.766951	-0.332	0.163133	-0.332	0.211639	-0.332	0.267392	-0.332	0.15663	-0.332	0.123584	-0.332	0.103624	-0.332	0.202199
	-0.33	0.0811158	-0.33	0.336463	-0.33	-0.0500422	-0.33	-0.135234	-0.33	-0.346456	-0.33	0.195648	-0.33	-0.0740007	-0.33	0.134059	-0.33	0.525153	-0.33	0.631822	-0.33	0.573525	-0.33	0.344623	-0.33	0.113754	-0.33	0.149696	-0.33	-0.0774292	-0.33	0.0685013
	-0.328	-0.114667	-0.328	0.0423574	-0.328	-0.168333	-0.328	0.30701	-0.328	0.17064	-0.328	0.296018	-0.328	0.347761	-0.328	0.238104	-0.328	-0.439071	-0.328	0.622788	-0.328	0.0943046	-0.328	-0.0765482	-0.328	-0.0682166	-0.328	0.18981	-0.328	-0.0659987	-0.328	0.216194
	-0.326	-0.333816	-0.326	0.0690734	-0.326	-0.390846	-0.326	-0.404428	-0.326	-0.327804	-0.326	0.119411	-0.326	0.294841	-0.326	0.0450505	-0.326	0.188694	-0.326	0.311755	-0.326	-0.455493	-0.326	-0.121882	-0.326	-0.0624452	-0.326	0.0397278	-0.326	0.0931607	-0.326	0.243323
	-0.324	-0.101485	-0.324	0.164303	-0.324	-0.0785796	-0.324	-0.385193	-0.324	-0.114106	-0.324	0.0930945	-0.324	0.146762	-0.324	0.851015	-0.324	0.789069	-0.324	0.67531	-0.324	0.353761	-0.324	-0.312615	-0.324	0.147475	-0.324	0.135401	-0.324	0.0521616	-0.324	0.37198
	-0.322	0.0826717	-0.322	0.639237	-0.322	0.382596	-0.322	-0.0576732	-0.322	-0.291606	-0.322	0.374849	-0.322	0.441804	-0.322	0.438624	-0.322	-0.388263	-0.322	0.361838	-0.322	0.31728	-0.322	0.357918	-0.322	-0.106068	-0.322	0.084179	-0.322	0.0562014	-0.322	0.432524
	-0.32	0.148317	-0.32	0.240831	-0.32	-0.0694485	-0.32	-0.634367	-0.32	0.432357	-0.32	0.263192	-0.32	0.426403	-0.32	0.899517	-0.32	0.398674	-0.32	0.264872	-0.32	0.251067	-0.32	0.0135484	-0.32	0.390465	-0.32	0.317792	-0.32	0.153076	-0.32	0.21705
	-0.318	-0.11537	-0.318	0.664112	-0.318	0.261914	-0.318	0.376521	-0.318	0.0404789	-0.318	-0.0402972	-0.318	-0.053312	-0.318	0.800661	-0.318	0.0390091	-0.318	0.533409	-0.318	0.650523	-0.318	0.328876	-0.318	0.333036	-0.318	0.208016	-0.318	0.110775	-0.318	0.428607
	-0.316	-0.352592	-0.316	0.19264	-0.316	0.477356	-0.316	-0.364758	-0.316	0.35514	-0.316	-0.143723	-0.316	0.644529	-0.316	0.521146	-0.316	0.614319	-0.316	0.755213	-0.316	-0.194379	-0.316	0.545291	-0.316	0.292446	-0.316	0.511712	-0.316	0.154668	-0.316	0.168071
	-0.314	0.557705	-0.314	0.331446	-0.314	-0.053226	-0.314	0.173455	-0.314	0.244609	-0.314	0.0217109	-0.314	0.428343	-0.314	0.6808	-0.314	-0.407395	-0.314	-0.148284	-0.314	0.487808	-0.314	0.318839	-0.314	0.225425	-0.314	0.186688	-0.314	0.325034	-0.314	0.331942
	-0.312	0.433105	-0.312	0.346301	-0.312	-0.29741	-0.312	-0.452303	-0.312	0.485922	-0.312	0.300623	-0.312	0.412265	-0.312	0.586022	-0.312	0.455376	-0.312	0.105113	-0.312	0.179376	-0.312	0.436061	-0.312	0.414406	-0.312	0.211148	-0.312	0.0249197	-0.312	0.310462
	-0.31	0.0305762	-0.31	0.736816	-0.31	0.514514	-0.31	0.275459	-0.31	0.839292	-0.31	-0.0485731	-0.31	0.331146	-0.31	-0.102958	-0.31	0.0454063	-0.31	0.229662	-0.31	0.110398	-0.31	0.168237	-0.31	0.234177	-0.31	0.317571	-0.31	0.0135855	-0.31	0.351546
	-0.308	0.317698	-0.308	0.144733	-0.308	0.0687543	-0.308	0.456159	-0.308	0.539141	-0.308	-0.180663	-0.308	0.0667737	-0.308	0.194864	-0.308	0.458495	-0.308	0.498844	-0.308	0.202551	-0.308	0.222115	-0.308	0.178835	-0.308	0.293669	-0.308	-0.014106	-0.308	-0.0114041
	-0.306	0.174755	-0.306	-0.317828	-0.306	0.841617	-0.306	0.580434	-0.306	0.0212495	-0.306	-0.129168	-0.306	0.65536	-0.306	0.527771	-0.306	-0.525791	-0.306	0.358509	-0.306	0.115056	-0.306	0.383274	-0.306	0.0543208	-0.306	-0.0629087	-0.306	0.169551	-0.306	0.0221667
	-0.304	0.28366	-0.304	0.152814	-0.304	0.3726	-0.304	0.144054	-0.304	0.390682	-0.304	0.914905	-0.304	0.778043	-0.304	0.580611	-0.304	0.171921	-0.304	0.0380354	-0.304	-0.394297	-0.304	0.36039	-0.304	0.0601561	-0.304	0.506882	-0.304	0.264574	-0.304	0.250693
	-0.302	0.461478	-0.302	0.0869191	-0.302	0.12686	-0.302	0.420498	-0.302	-0.115929	-0.302	0.418349	-0.302	0.336057	-0.302	0.365295	-0.302	0.478785	-0.302	0.179399	-0.302	0.0228617	-0.302	0.305486	-0.302	0.600764	-0.302	-0.0980227	-0.302	-0.0199348	-0.302	0.02846
	-0.3	0.282833	-0.3	-0.183006	-0.3	0.136258	-0.3	0.361238	-0.3	0.647219	-0.3	0.0827206	-0.3	0.056658	-0.3	-0.309923	-0.3	0.542399	-0.3	0.669184	-0.3	0.717531	-0.3	0.253736	-0.3	0.344379	-0.3	0.153731	-0.3	0.295818	-0.3	0.253757
	-0.298	0.197943	-0.298	0.437963	-0.298	0.491573	-0.298	0.462767	-0.298	-0.41964	-0.298	0.579985	-0.298	-0.343918	-0.298	0.421435	-0.298	0.609112	-0.298	0.872151	-0.298	0.371859	-0.298	0.149415	-0.298	0.466802	-0.298	0.129937	-0.298	-0.0402375	-0.298	0.0498575
	-0.296	0.698135	-0.296	-0.348846	-0.296	0.198565	-0.296	-0.0227918	-0.296	0.475257	-0.296	0.43873	-0.296	0.694098	-0.296	0.503334	-0.296	0.340094	-0.296	0.227162	-0.296	0.329779	-0.296	0.101321	-0.296	0.326029	-0.296	0.141911	-0.296	0.315026	-0.296	0.0820906
	-0.294	0.353785	-0.294	0.391325	-0.294	0.353719	-0.294	-0.0478026	-0.294	0.257594	-0.294	0.566104	-0.294	0.299428	-0.294	0.336208	-0.294	0.0250894	-0.294	0.315292	-0.294	1.09926	-0.294	0.313892	-0.294	0.345846	-0.294	0.015923	-0.294	0.185339	-0.294	0.137353
	-0.292	-0.114969	-0.292	0.410805	-0.292	0.108508	-0.292	0.0576097	-0.292	-0.741323	-0.292	0.150285	-0.292	0.819887	-0.292	0.293784	-0.292	0.854434	-0.292	0.544672	-0.292	0.0649344	-0.292	0.321057	-0.292	0.115128	-0.292	0.0673772	-0.292	0.299145	-0.292	0.230978
	-0.29	-0.00225772	-0.29	0.179972	-0.29	0.631262	-0.29	0.391661	-0.29	0.265052	-0.29	-0.00981353	-0.29	0.619877	-0.29	0.912853	-0.29	0.224297	-0.29	0.661042	-0.29	0.92202	-0.29	0.138285	-0.29	0.146367	-0.29	0.357414	-0.29	0.190792	-0.29	0.095439
	-0.288	0.0535909	-0.288	0.400385	-0.288	0.137662	-0.288	-0.000716982	-0.288	0.73727	-0.288	0.272417	-0.288	0.116006	-0.288	0.624782	-0.288	0.198447	-0.288	0.0968204	-0.288	0.345841	-0.288	1.02815	-0.288	0.284506	-0.288	0.116287	-0.288	0.289602	-0.288	0.400584
	-0.286	0.444543	-0.286	0.143558	-0.286	0.580586	-0.286	0.753067	-0.286	-0.0326106	-0.286	0.544087	-0.286	0.218243	-0.286	0.571868	-0.286	-0.0392961	-0.286	0.383723	-0.286	0.520013	-0.286	0.489675	-0.286	0.647657	-0.286	0.140837	-0.286	0.118831	-0.286	0.574908
	-0.284	0.728767	-0.284	0.421251	-0.284	-0.0590755	-0.284	0.631666	-0.284	0.432395	-0.284	0.443978	-0.284	0.508505	-0.284	0.147607	-0.284	0.0694374	-0.284	0.814733	-0.284	0.13718	-0.284	0.497641	-0.284	0.240535	-0.284	0.461957	-0.284	0.193526	-0.284	0.246631
	-0.282	-0.0482711	-0.282	0.0458987	-0.282	0.704415	-0.282	0.156266	-0.282	0.261579	-0.282	0.337233	-0.282	0.657886	-0.282	0.146374	-0.282	-0.163688	-0.282	0.384105	-0.282	0.91937	-0.282	0.537787	-0.282	0.257621	-0.282	0.282242	-0.282	0.0959206	-0.282	0.230758
	-0.28	0.345172	-0.28	0.705343	-0.28	0.040747	-0.28	0.200438	-0.28	0.417259	-0.28	0.501477	-0.28	0.840775	-0.28	0.645814	-0.28	0.57076	-0.28	0.896941	-0.28	0.619874	-0.28	0.179831	-0.28	0.362249	-0.28	0.191395	-0.28	0.223348	-0.28	0.245834
	-0.278	-0.0939178	-0.278	0.365723	-0.278	0.18682	-0.278	0.520376	-0.278	0.0643019	-0.278	0.617282	-0.278	0.641761	-0.278	0.618387	-0.278	0.410325	-0.278	0.804007	-0.278	0.67592	-0.278	0.371413	-0.278	0.456754	-0.278	0.182009	-0.278	0.280624	-0.278	0.283071
	-0.276	-0.191926	-0.276	0.793532	-0.276	0.163489	-0.276	-0.217912	-0.276	0.731619	-0.276	0.367156	-0.276	0.402037	-0.276	0.153	-0.276	-0.056357	-0.276	0.797937	-0.276	-0.0488018	-0.276	0.833211	-0.276	0.40288	-0.276	0.439307	-0.276	0.18068	-0.276	0.304172
	-0.274	0.92876	-0.274	0.571487	-0.274	0.582782	-0.274	0.00483952	-0.274	0.852047	-0.274	0.167459	-0.274	1.07273	-0.274	0.72849	-0.274	0.283931	-0.274	0.46769	-0.274	0.845269	-0.274	0.597587	-0.274	0.457071	-0.274	0.820143	-0.274	0.404728	-0.274	0.359808
	-0.272	0.621738	-0.272	0.213409	-0.272	1.03028	-0.272	-0.0739156	-0.272	0.309038	-0.272	0.35922	-0.272	0.917574	-0.272	0.216104	-0.272	1.07858	-0.272	0.647044	-0.272	0.774709	-0.272	0.358318	-0.272	0.361502	-0.272	0.306903	-0.272	0.379248	-0.272	0.496248
	-0.27	0.70466	-0.27	0.460236	-0.27	0.364729	-0.27	1.17057	-0.27	0.0493859	-0.27	0.602792	-0.27	0.0866325	-0.27	0.888611	-0.27	0.284968	-0.27	0.740134	-0.27	1.28393	-0.27	0.951813	-0.27	0.40017	-0.27	0.359079	-0.27	0.341856	-0.27	0.450655
	-0.268	0.157812	-0.268	0.755655	-0.268	0.0100286	-0.268	0.665954	-0.268	0.950172	-0.268	0.308097	-0.268	0.586436	-0.268	0.434394	-0.268	-0.0881976	-0.268	0.319557	-0.268	-0.0483666	-0.268	0.978835	-0.268	0.110027	-0.268	0.678925	-0.268	0.169248	-0.268	0.539004
	-0.266	0.413635	-0.266	0.290696	-0.266	0.32726	-0.266	0.674596	-0.266	1.02424	-0.266	0.331457	-0.266	0.695424	-0.266	0.664234	-0.266	-0.123235	-0.266	0.556635	-0.266	1.07082	-0.266	0.828771	-0.266	0.501263	-0.266	0.478504	-0.266	0.206383	-0.266	0.360961
	-0.264	1.18962	-0.264	0.20815	-0.264	0.807316	-0.264	-0.0435634	-0.264	-0.0164228	-0.264	0.803267	-0.264	0.909945	-0.264	1.35691	-0.264	0.371451	-0.264	0.375226	-0.264	0.35797	-0.264	0.619636	-0.264	0.604297	-0.264	0.462171	-0.264	0.509945	-0.264	0.180911
	-0.262	0.567537	-0.262	0.755525	-0.262	0.42511	-0.262	0.615164	-0.262	0.668997	-0.262	0.336499	-0.262	0.661831	-0.262	1.44755	-0.262	0.535219	-0.262	0.461614	-0.262	0.418297	-0.262	0.780011	-0.262	0.662704	-0.262	0.407494	-0.262	0.283449	-0.262	0.561751
	-0.26	1.045	-0.26	0.397712	-0.26	1.0692	-0.26	0.348816	-0.26	1.23357	-0.26	0.478138	-0.26	1.24755	-0.26	0.801339	-0.26	0.94697	-0.26	0.880134	-0.26	1.25309	-0.26	0.849866	-0.26	0.628778	-0.26	0.163998	-0.26	0.509274	-0.26	0.65046
	-0.258	0.748341	-0.258	0.874786	-0.258	0.682933	-0.258	0.725083	-0.258	1.18053	-0.258	0.833512	-0.258	1.03363	-0.258	0.568832	-0.258	0.717312	-0.258	1.4954	-0.258	0.706096	-0.258	0.887617	-0.258	0.586923	-0.258	0.483887	-0.258	0.42174	-0.258	0.686401
	-0.256	1.38884	-0.256	1.06002	-0.256	1.45946	-0.256	0.569344	-0.256	1.21324	-0.256	1.343	-0.256	2.22334	-0.256	1.31323	-0.256	1.04153	-0.256	1.26591	-0.256	1.6106	-0.256	1.18237	-0.256	0.72447	-0.256	0.516309	-0.256	0.628072	-0.256	0.612067
	-0.254	1.57089	-0.254	1.08443	-0.254	1.17015	-0.254	1.66347	-0.254	2.34174	-0.254	1.82125	-0.254	2.19795	-0.254	1.48599	-0.254	1.29049	-0.254	2.06426	-0.254	1.75703	-0.254	1.57431	-0.254	1.73604	-0.254	0.953871	-0.254	0.446119	-0.254	0.680951
	-0.252	1.56022	-0.252	1.85748	-0.252	2.47406	-0.252	2.14886	-0.252	1.81811	-0.252	1.97145	-0.252	2.8255	-0.252	2.69851	-0.252	1.83679	-0.252	2.65441	-0.252	1.71489	-0.252	1.94479	-0.252	1.41714	-0.252	1.28979	-0.252	0.680984	-0.252	0.690801
	-0.25	1.20921	-0.25	1.91644	-0.25	1.78391	-0.25	0.906267	-0.25	1.97678	-0.25	1.84781	-0.25	1.89599	-0.25	2.02238	-0.25	1.72336	-0.25	1.56818	-0.25	1.29698	-0.25	1.3719	-0.25	1.29384	-0.25	0.965475	-0.25	0.607863	-0.25	0.848151
	-0.248	1.80577	-0.248	1.34572	-0.248	1.43678	-0.248	1.83286	-0.248	1.39415	-0.248	1.77141	-0.248	2.21083	-0.248	1.60086	-0.248	1.4796	-0.248	1.86981	-0.248	1.35828	-0.248	1.26299	-0.248	1.17093	-0.248	1.19987	-0.248	0.514849	-0.248	0.71753
	-0.246	1.52458	-0.246	1.70589	-0.246	1.74066	-0.246	1.96298	-0.246	2.13411	-0.246	1.82973	-0.246	1.66917	-0.246	1.93533	-0.246	1.68288	-0.246	1.91623	-0.246	1.3812	-0.246	1.3532	-0.246	1.50355	-0.246	1.13267	-0.246	0.726895	-0.246	0.804184
	-0.244	2.12322	-0.244	2.12574	-0.244	2.46934	-0.244	2.36451	-0.244	1.76229	-0.244	2.14495	-0.244	2.55193	-0.244	2.43563	-0.244	1.14504	-0.244	1.96425	-0.244	1.50395	-0.244	1.8572	-0.244	1.56929	-0.244	1.07158	-0.244	0.748712	-0.244	0.430785
	-0.242	2.2673	-0.242	2.13718	-0.242	2.44286	-0.242	2.05655	-0.242	2.81525	-0.242	2.49635	-0.242	2.5683	-0.242	2.07998	-0.242	2.15138	-0.242	1.97086	-0.242	2.2087	-0.242	2.08739	-0.242	1.45808	-0.242	1.38503	-0.242	0.714082	-0.242	0.504599
	-0.24	2.4389	-0.24	2.84064	-0.24	3.12124	-0.24	3.09891	-0.24	2.30702	-0.24	2.32926	-0.24	3.00486	-0.24	2.61372	-0.24	2.07809	-0.24	1.84594	-0.24	2.63878	-0.24	1.86786	-0.24	1.3407	-0.24	1.17834	-0.24	0.854951	-0.24	0.921611
	-0.238	2.6115	-0.238	3.6754	-0.238	3.02877	-0.238	3.32552	-0.238	2.89282	-0.238	3.12107	-0.238	2.98263	-0.238	2.46652	-0.238	2.03243	-0.238	2.14773	-0.238	1.97303	-0.238	1.54727	-0.238	1.61844	-0.238	0.881667	-0.238	1.10656	-0.238	0.80828
	-0.236	2.87092	-0.236	2.61597	-0.236	3.9092	-0.236	3.36994	-0.236	3.41763	-0.236	3.61721	-0.236	3.48744	-0.236	2.29883	-0.236	2.76518	-0.236	1.83878	-0.236	1.88153	-0.236	2.17229	-0.236	1.4934	-0.236	1.09684	-0.236	0.687006	-0.236	0.737294
	-0.234	3.12888	-0.234	3.07118	-0.234	3.15153	-0.234	3.42941	-0.234	3.33337	-0.234	3.52986	-0.234	3.33484	-0.234	3.22307	-0.234	2.6851	-0.234	2.48008	-0.234	1.91806	-0.234	2.34828	-0.234	1.2128	-0.234	1.1391	-0.234	0.905741	-0.234	0.260117
	-0.232	3.61543	-0.232	4.02467	-0.232	3.07477	-0.232	3.138	-0.232	3.12879	-0.232	2.98077	-0.232	2.8903	-0.232	3.17989	-0.232	2.81164	-0.232	1.95967	-0.232	1.98664	-0.232	1.86543	-0.232	1.43265	-0.232	1.26629	-0.232	0.845674	-0.232	0.782965
	-0.23	2.80924	-0.23	3.11449	-0.23	3.17401	-0.23	2.78597	-0.23	3.00681	-0.23	2.93976	-0.23	3.31913	-0.23	2.62246	-0.23	2.43476	-0.23	2.2954	-0.23	1.65777	-0.23	1.69496	-0.23	1.41891	-0.23	1.50459	-0.23	0.940162	-0.23	0.482954
	-0.228	2.56257	-0.228	3.20451	-0.228	2.8981	-0.228	3.21071	-0.228	3.52121	-0.228	3.07216	-0.228	3.08918	-0.228	2.69141	-0.228	2.67628	-0.228	2.2935	-0.228	2.29849	-0.228	2.11415	-0.228	1.65622	-0.228	1.27283	-0.228	1.08774	-0.228	0.757511
	-0.226	2.7688	-0.226	2.39852	-0.226	3.14387	-0.226	2.59345	-0.226	3.24075	-0.226	2.72173	-0.226	3.14324	-0.226	2.7711	-0.226	2.26851	-0.226	2.29523	-0.226	1.9261	-0.226	1.9221	-0.226	1.70943	-0.226	1.22058	-0.226	0.880246	-0.226	1.2475
	-0.224	2.74307	-0.224	2.44955	-0.224	2.59104	-0.224	2.22559	-0.224	3.5639	-0.224	2.43158	-0.224	2.93911	-0.224	2.40638	-0.224	1.95135	-0.224	2.53776	-0.224	2.30707	-0.224	1.69276	-0.224	1.66585	-0.224	1.22256	-0.224	0.881724	-0.224	0.886129
	-0.222	3.10435	-0.222	2.38221	-0.222	2.54409	-0.222	1.58197	-0.222	2.26959	-0.222	1.9874	-0.222	3.08677	-0.222	2.26828	-0.222	1.84682	-0.222	1.79817	-0.222	1.99957	-0.222	1.62421	-0.222	1.48419	-0.222	1.05017	-0.222	0.836972	-0.222	1.05146
	-0.22	1.99958	-0.22	1.94907	-0.22	2.15437	-0.22	2.20695	-0.22	2.3552	-0.22	2.19403	-0.22	2.78444	-0.22	2.40163	-0.22	1.83035	-0.22	2.61318	-0.22	1.83667	-0.22	1.65248	-0.22	1.48392	-0.22	1.14552	-0.22	0.743979	-0.22	0.929098
	-0.218	2.06967	-0.218	1.78284	-0.218	1.47584	-0.218	1.68931	-0.218	1.91465	-0.218	1.80613	-0.218	2.06013	-0.218	2.72903	-0.218	2.15629	-0.218	1.91689	-0.218	1.79237	-0.218	1.92938	-0.218	1.59596	-0.218	0.962659	-0.218	0.708658	-0.218	0.703863
	-0.216	1.7865	-0.216	1.97484	-0.216	1.93797	-0.216	1.85764	-0.216	1.86812	-0.216	2.5085	-0.216	2.10431	-0.216	1.8699	-0.216	1.3988	-0.216	2.07195	-0.216	1.96483	-0.216	1.9915	-0.216	1.57	-0.216	0.722651	-0.216	0.695641	-0.216	0.489739
	-0.214	1.33172	-0.214	1.04883	-0.214	1.92206	-0.214	1.2263	-0.214	1.64646	-0.214	1.67719	-0.214	2.54139	-0.214	2.21813	-0.214	0.801696	-0.214	1.81441	-0.214	1.94079	-0.214	1.28306	-0.214	1.3086	-0.214	0.778661	-0.214	0.894306	-0.214	0.792345
	-0.212	1.30037	-0.212	1.48606	-0.212	0.841601	-0.212	1.14967	-0.212	1.07896	-0.212	0.893765	-0.212	1.76659	-0.212	1.06659	-0.212	1.61445	-0.212	1.63063	-0.212	1.63626	-0.212	1.50722	-0.212	0.962024	-0.212	0.777212	-0.212	0.86699	-0.212	0.780691
	-0.21	1.51089	-0.21	1.38097	-0.21	1.19261	-0.21	1.0392	-0.21	1.04723	-0.21	0.889769	-0.21	1.96073	-0.21	1.38349	-0.21	1.08232	-0.21	1.53667	-0.21	1.60155	-0.21	1.16504	-0.21	1.02602	-0.21	0.798726	-0.21	0.752022	-0.21	0.573867
	-0.208	1.56013	-0.208	1.07326	-0.208	1.3137	-0.208	0.890871	-0.208	1.79928	-0.208	1.29053	-0.208	1.43761	-0.208	1.80751	-0.208	0.623253	-0.208	1.14685	-0.208	0.981951	-0.208	1.18122	-0.208	0.880031	-0.208	0.479705	-0.208	0.69933	-0.208	0.604356
	-0.206	1.3402	-0.206	1.01289	-0.206	0.919222	-0.206	0.885049	-0.206	1.73005	-0.206	1.32143	-0.206	1.35645	-0.206	1.46827	-0.206	1.08706	-0.206	0.894877	-0.206	0.782418	-0.206	0.928154	-0.206	0.865182	-0.206	0.541903	-0.206	0.503801	-0.206	0.706061
	-0.204	0.962885	-0.204	0.679532	-0.204	1.75101	-0.204	1.20365	-0.204	1.19495	-0.204	1.16647	-0.204	1.03706	-0.204	1.27582	-0.204	1.293	-0.204	1.33717	-0.204	0.892111	-0.204	1.43553	-0.204	0.579298	-0.204	0.559512	-0.204	0.580733	-0.204	0.0986457
	-0.202	1.12884	-0.202	0.815099	-0.202	0.850149	-0.202	0.769169	-0.202	0.996969	-0.202	1.48352	-0.202	0.906931	-0.202	1.33294	-0.202	0.685114	-0.202	0.73822	-0.202	1.20381	-0.202	0.602944	-0.202	0.927713	-0.202	0.706072	-0.202	0.316204	-0.202	0.384889
	-0.2	1.06495	-0.2	1.24647	-0.2	1.59252	-0.2	0.784805	-0.2	0.599422	-0.2	0.793267	-0.2	1.80459	-0.2	0.768038	-0.2	0.466853	-0.2	0.9305	-0.2	0.683014	-0.2	1.21266	-0.2	0.770454	-0.2	0.618445	-0.2	0.51498	-0.2	0.333819
	-0.198	0.660396	-0.198	0.830832	-0.198	0.456381	-0.198	0.290984	-0.198	1.56492	-0.198	0.202359	-0.198	1.15427	-0.198	0.729298	-0.198	1.16852	-0.198	1.22533	-0.198	0.318722	-0.198	0.983344	-0.198	0.626317	-0.198	0.354617	-0.198	0.364629	-0.198	0.263639
	-0.196	0.898683	-0.196	0.627152	-0.196	0.647908	-0.196	0.898253	-0.196	0.1066	-0.196	0.573338	-0.196	0.961769	-0.196	0.934104	-0.196	1.29424	-0.196	1.3032	-0.196	0.231644	-0.196	0.406169	-0.196	0.786374	-0.196	0.462809	-0.196	0.140274	-0.196	0.11916
	-0.194	0.495551	-0.194	0.498042	-0.194	0.515317	-0.194	0.785748	-0.194	1.13098	-0.194	0.954041	-0.194	0.729962	-0.194	0.239606	-0.194	1.04276	-0.194	0.666372	-0.194	0.793543	-0.194	0.666937	-0.194	0.45915	-0.194	0.273436	-0.194	0.610343	-0.194	0.236964
	-0.192	0.821315	-0.192	0.125707	-0.192	0.434519	-0.192	0.525708	-0.192	0.10819	-0.192	0.288274	-0.192	0.367067	-0.192	0.790717	-0.192	0.251232	-0.192	0.657803	-0.192	1.08161	-0.192	0.395776	-0.192	0.782486	-0.192	0.37533	-0.192	0.279631	-0.192	0.205923
	-0.19	0.177702	-0.19	0.771748	-0.19	0.176241	-0.19	-0.0068126	-0.19	0.406025	-0.19	0.739368	-0.19	0.573193	-0.19	0.840957	-0.19	0.20361	-0.19	1.0456	-0.19	0.476006	-0.19	0.442828	-0.19	0.609013	-0.19	0.247574	-0.19	0.524247	-0.19	0.259154
	-0.188	0.318952	-0.188	0.660829	-0.188	-0.0136204	-0.188	0.935641	-0.188	0.423725	-0.188	0.892512	-0.188	0.663376	-0.188	0.809118	-0.188	0.104046	-0.188	0.888178	-0.188	0.711555	-0.188	0.47029	-0.188	0.316922	-0.188	0.360437	-0.188	0.140185	-0.188	0.121911
	-0.186	0.603863	-0.186	0.298704	-0.186	0.819255	-0.186	0.626136	-0.186	0.421547	-0.186	0.511998	-0.186	0.709884	-0.186	0.355594	-0.186	0.464946	-0.186	0.964805	-0.186	0.481353	-0.186	0.644163	-0.186	0.436611	-0.186	0.116917	-0.186	0.252091	-0.186	0.314511
	-0.184	0.365697	-0.184	-0.0752079	-0.184	0.258977	-0.184	0.033892	-0.184	1.0768	-0.184	0.51929	-0.184	0.552711	-0.184	0.873772	-0.184	0.695958	-0.184	0.813543	-0.184	1.0041	-0.184	0.544376	-0.184	0.580437	-0.184	0.333963	-0.184	0.371124	-0.184	0.619399
	-0.182	0.358755	-0.182	0.636492	-0.182	0.553598	-0.182	0.361469	-0.182	0.40725	-0.182	0.49911	-0.182	0.460675	-0.182	1.18616	-0.182	-0.00372262	-0.182	0.458887	-0.182	0.409429	-0.182	0.368544	-0.182	0.595348	-0.182	0.571021	-0.182	0.302394	-0.182	0.122615
	-0.18	0.146645	-0.18	-0.121548	-0.18	1.0184	-0.18	0.754176	-0.18	0.643328	-0.18	0.42585	-0.18	0.730771	-0.18	0.981026	-0.18	0.390495	-0.18	0.363283	-0.18	0.307028	-0.18	0.552073	-0.18	0.747315	-0.18	0.26258	-0.18	-0.028387	-0.18	0.244617
	-0.178	0.243971	-0.178	0.825104	-0.178	-0.12187	-0.178	0.223219	-0.178	0.203272	-0.178	-0.0570094	-0.178	0.569805	-0.178	0.383963	-0.178	0.260617	-0.178	0.436876	-0.178	0.623714	-0.178	0.963364	-0.178	0.416542	-0.178	0.148997	-0.178	0.0521243	-0.178	0.223005
	-0.176	0.226404	-0.176	0.174828	-0.176	0.606573	-0.176	0.329276	-0.176	-0.256396	-0.176	0.308643	-0.176	0.361154	-0.176	0.0705673	-0.176	0.829046	-0.176	-0.0212265	-0.176	0.404453	-0.176	0.156397	-0.176	0.327902	-0.176	0.274583	-0.176	0.411545	-0.176	0.395586
	-0.174	0.0290285	-0.174	0.208343	-0.174	0.20421	-0.174	-0.0872571	-0.174	-0.440921	-0.174	0.330306	-0.174	0.447749	-0.174	0.216412	-0.174	0.557853	-0.174	0.564888	-0.174	0.813996	-0.174	0.437902	-0.174	0.196188	-0.174	0.237566	-0.174	0.315119	-0.174	0.722687
	-0.172	0.505913	-0.172	-0.699943	-0.172	0.285329	-0.172	0.0239972	-0.172	0.203947	-0.172	0.200809	-0.172	0.942124	-0.172	0.533955	-0.172	-0.108755	-0.172	0.400994	-0.172	0.0695757	-0.172	0.424441	-0.172	0.162363	-0.172	0.308165	-0.172	0.114415	-0.172	0.240818
	-0.17	0.2034	-0.17	0.577837	-0.17	-0.0236689	-0.17	0.264661	-0.17	0.236683	-0.17	-0.365565	-0.17	-0.10036	-0.17	0.124922	-0.17	0.097501	-0.17	0.291583	-0.17	0.0657482	-0.17	0.280878	-0.17	0.166769	-0.17	0.111017	-0.17	-0.136404	-0.17	0.360137
	-0.168	0.30898	-0.168	-0.0823512	-0.168	-0.311271	-0.168	-0.320326	-0.168	0.587971	-0.168	0.379182	-0.168	0.68627	-0.168	-0.183538	-0.168	0.0414592	-0.168	0.210996	-0.168	0.0672029	-0.168	0.358546	-0.168	0.220087	-0.168	-0.0228671	-0.168	0.259045	-0.168	0.0649687
	-0.166	-0.200547	-0.166	0.487476	-0.166	0.191059	-0.166	-0.102959	-0.166	0.109288	-0.166	0.335281	-0.166	0.46004	-0.166	0.256171	-0.166	0.0524751	-0.166	0.682032	-0.166	0.857121	-0.166	0.219056	-0.166	0.334131	-0.166	0.122688	-0.166	0.242561	-0.166	0.208033
	-0.164	0.750382	-0.164	-0.0798203	-0.164	-0.0167015	-0.164	-0.15088	-0.164	0.204384	-0.164	-0.0606186	-0.164	0.436627	-0.164	0.557918	-0.164	-0.243968	-0.164	0.474339	-0.164	0.302036	-0.164	0.223019	-0.164	0.227705	-0.164	0.147302	-0.164	0.209863	-0.164	0.108933
	-0.162	0.420385	-0.162	0.122514	-0.162	0.425271	-0.162	0.00130619	-0.162	1.00513	-0.162	0.0218353	-0.162	0.120778	-0.162	0.526394	-0.162	0.164458	-0.162	0.503818	-0.162	0.355427	-0.162	0.506542	-0.162	0.307399	-0.162	0.24067	-0.162	0.294871	-0.162	0.0739786
	-0.16	0.481415	-0.16	0.00474902	-0.16	0.812612	-0.16	0.0870976	-0.16	0.159574	-0.16	0.0514997	-0.16	-0.0118207	-0.16	0.502772	-0.16	-0.384418	-0.16	0.577254	-0.16	0.989975	-0.16	0.170002	-0.16	0.152544	-0.16	0.0581447	-0.16	0.143392	-0.16	0.200738
	-0.158	0.340292	-0.158	-0.201094	-0.158	0.772132	-0.158	-0.185509	-0.158	0.81758	-0.158	0.112215	-0.158	0.33401	-0.158	0.577592	-0.158	0.201382	-0.158	0.826253	-0.158	0.521249	-0.158	0.15396	-0.158	0.47792	-0.158	0.0766672	-0.158	0.230514	-0.158	0.491488
	-0.156	0.352693	-0.156	-0.0992443	-0.156	0.333907	-0.156	0.350924	-0.156	0.451317	-0.156	0.0523879	-0.156	0.0913964	-0.156	0.599159	-0.156	0.40774	-0.156	0.390947	-0.156	0.733901	-0.156	0.61699	-0.156	0.519084	-0.156	-0.113964	-0.156	0.14499	-0.156	0.158326
	-0.154	0.891239	-0.154	0.250901	-0.154	0.459395	-0.154	0.535574	-0.154	0.536591	-0.154	-0.317979	-0.154	1.04734	-0.154	0.652284	-0.154	0.465235	-0.154	0.857486	-0.154	0.956839	-0.154	0.541387	-0.154	0.271885	-0.154	0.156358	-0.154	0.201757	-0.154	0.217447
	-0.152	-0.258997	-0.152	0.0957146	-0.152	0.538857	-0.152	0.506574	-0.152	-0.7274	-0.152	-0.00464248	-0.152	0.999022	-0.152	0.866096	-0.152	0.213399	-0.152	0.131969	-0.152	0.81889	-0.152	0.446747	-0.152	0.710324	-0.152	0.319149	-0.152	0.131939	-0.152	0.199362
	-0.15	-0.293671	-0.15	0.119348	-0.15	0.459718	-0.15	0.0415785	-0.15	0.02023	-0.15	0.343321	-0.15	0.712422	-0.15	-0.189102	-0.15	0.0882784	-0.15	0.556284	-0.15	0.530759	-0.15	0.773532	-0.15	0.280208	-0.15	0.70922	-0.15	0.421529	-0.15	0.322119
	-0.148	0.619595	-0.148	0.378167	-0.148	0.551862	-0.148	0.372108	-0.148	0.350201	-0.148	0.898203	-0.148	0.741743	-0.148	0.659823	-0.148	0.556477	-0.148	0.331277	-0.148	0.462233	-0.148	0.793207	-0.148	0.382062	-0.148	0.237444	-0.148	0.197022	-0.148	0.313636
	-0.146	0.719644	-0.146	0.0539462	-0.146	0.572114	-0.146	0.600734	-0.146	0.32948	-0.146	0.629775	-0.146	0.944963	-0.146	0.385193	-0.146	0.346291	-0.146	0.560372	-0.146	1.33036	-0.146	0.456478	-0.146	0.727802	-0.146	0.295418	-0.146	0.299287	-0.146	0.198953
	-0.144	-0.147662	-0.144	0.157553	-0.144	1.00675	-0.144	0.510214	-0.144	0.811872	-0.144	0.772675	-0.144	0.653715	-0.144	0.39444	-0.144	0.626656	-0.144	0.629771	-0.144	0.744534	-0.144	0.450349	-0.144	0.87675	-0.144	0.61566	-0.144	0.362276	-0.144	0.313557
	-0.142	1.22994	-0.142	0.801138	-0.142	0.524163	-0.142	-0.0848758	-0.142	0.035775	-0.142	0.71423	-0.142	0.346476	-0.142	0.604459	-0.142	0.335145	-0.142	1.19911	-0.142	0.680161	-0.142	0.735748	-0.142	0.285588	-0.142	0.413787	-0.142	0.394786	-0.142	0.206419
	-0.14	0.335093	-0.14	0.130556	-0.14	0.349632	-0.14	0.262201	-0.14	0.859836	-0.14	0.199607	-0.14	0.665196	-0.14	0.6602	-0.14	0.288021	-0.14	0.964908	-0.14	0.644148	-0.14	0.982685	-0.14	1.15612	-0.14	0.4438	-0.14	0.558036	-0.14	0.364256
	-0.138	0.37557	-0.138	0.214144	-0.138	0.729759	-0.138	0.17737	-0.138	0.552839	-0.138	0.750069	-0.138	0.418573	-0.138	0.4853	-0.138	-0.167193	-0.138	1.02505	-0.138	0.733553	-0.138	0.87097	-0.138	0.736241	-0.138	0.59228	-0.138	0.285203	-0.138	0.567186
	-0.136	0.636961	-0.136	0.421006	-0.136	0.517928	-0.136	0.387569	-0.136	0.341194	-0.136	0.40106	-0.136	1.02669	-0.136	0.110423	-0.136	0.546159	-0.136	0.547925	-0.136	0.954902	-0.136	1.08864	-0.136	0.789243	-0.136	0.660917	-0.136	0.558324	-0.136	0.334485
	-0.134	0.308412	-0.134	0.573981	-0.134	0.479162	-0.134	0.177921	-0.134	0.536237	-0.134	0.58391	-0.134	0.600459	-0.134	0.836049	-0.134	1.04123	-0.134	1.15588	-0.134	0.594362	-0.134	0.872447	-0.134	1.15892	-0.134	0.488844	-0.134	0.386618	-0.134	0.384349
	-0.132	0.876799	-0.132	0.486309	-0.132	1.01639	-0.132	0.0255602	-0.132	0.525099	-0.132	0.901834	-0.132	0.820201	-0.132	1.05383	-0.132	0.309695	-0.132	0.76035	-0.132	0.844248	-0.132	0.718582	-0.132	0.948357	-0.132	0.285813	-0.132	0.549547	-0.132	0.491271
	-0.13	0.538962	-0.13	0.731644	-0.13	0.392416	-0.13	1.16409	-0.13	0.930879	-0.13	1.00352	-0.13	1.29175	-0.13	1.11818	-0.13	1.20353	-0.13	1.10312	-0.13	0.611631	-0.13	0.838911	-0.13	0.7348	-0.13	0.400944	-0.13	0.444092	-0.13	0.791319
	-0.128	0.672887	-0.128	-0.0124645	-0.128	0.678283	-0.128	0.743694	-0.128	0.162523	-0.128	0.345645	-0.128	1.01127	-0.128	0.939732	-0.128	0.352273	-0.128	0.479948	-0.128	0.738061	-0.128	0.465162	-0.128	0.678022	-0.128	0.235496	-0.128	0.499305	-0.128	0.685584
	-0.126	0.632514	-0.126	0.613812	-0.126	0.790738	-0.126	-0.267037	-0.126	0.771123	-0.126	0.54631	-0.126	0.842414	-0.126	0.519077	-0.126	0.672093	-0.126	1.11919	-0.126	0.713572	-0.126	0.58475	-0.126	0.292058	-0.126	0.133711	-0.126	0.490358	-0.126	0.459984
	-0.124	0.0556767	-0.124	0.483684	-0.124	0.245741	-0.124	0.0945538	-0.124	-0.0453484	-0.124	0.08306	-0.124	0.236988	-0.124	0.0331183	-0.124	0.455365	-0.124	0.688742	-0.124	0.750256	-0.124	0.805421	-0.124	0.52009	-0.124	0.25243	-0.124	-0.0661549	-0.124	0.543449
	-0.122	0.0708861	-0.122	0.0095225	-0.122	0.125668	-0.122	0.325661	-0.122	-0.0931225	-0.122	0.105485	-0.122	0.708631	-0.122	0.108328	-0.122	0.175562	-0.122	0.311759	-0.122	0.350776	-0.122	0.320072	-0.122	0.383424	-0.122	0.312623	-0.122	0.100544	-0.122	0.217304
