# Supplementary material for: Observation of two types of charge-density-wave orders in superconducting La2-xSrxCuO4
Source: Nat Commun. 2019 Jul 22;10:3269. doi: 10.1038/s41467-019-11167-z (PMC6646325; doi:10.1038/s41467-019-11167-z)
Supplement: Supplementary file 3 — Source Data [file 41467_2019_11167_MOESM3_ESM.zip › Source_data-CDW_x=0.115.xlsx]

## Sheet: Sheet1
x=0.115 raw data
T(K)	25.6		26.5		27.6		28.5		29.7		31.4		33.8		36.8		39.6		45		49.7		55.7		60.8		65.7		71		75.6		80.6		89		110		130
raw data	h (r.l.u.)	Intensity	h (r.l.u.)	Intensity	h (r.l.u.)	Intensity	h (r.l.u.)	Intensity	h (r.l.u.)	Intensity	h (r.l.u.)	Intensity	h (r.l.u.)	Intensity	h (r.l.u.)	Intensity	h (r.l.u.)	Intensity	h (r.l.u.)	Intensity	h (r.l.u.)	Intensity	h (r.l.u.)	Intensity	h (r.l.u.)	Intensity	h (r.l.u.)	Intensity	h (r.l.u.)	Intensity	h (r.l.u.)	Intensity	h (r.l.u.)	Intensity	h (r.l.u.)	Intensity	h (r.l.u.)	Intensity	h (r.l.u.)	Intensity
	-0.362	0.150845	-0.362	0.382046	-0.362	0.64849	-0.362	0.574553	-0.362	-0.390128	-0.362	0.902174	-0.362	0.881409	-0.362	-0.308968	-0.362	0.28797	-0.362	0.959291	-0.362	0.512818	-0.362	-0.0461397	-0.362	0.239754	-0.362	-0.270065	-0.362	0.219187	-0.362	-0.616679	-0.362	0.633526	-0.362	0.0837699	-0.362	0.125817	-0.362	-0.22574
	-0.36	-0.0362933	-0.36	1.63075	-0.36	0.35187	-0.36	-0.0585435	-0.36	-0.296586	-0.36	0.0936427	-0.36	0.990364	-0.36	0.525795	-0.36	0.343024	-0.36	-0.0963459	-0.36	-0.202724	-0.36	0.267009	-0.36	-0.590797	-0.36	-0.274222	-0.36	0.430021	-0.36	-0.39663	-0.36	0.353757	-0.36	0.0365179	-0.36	-0.119762	-0.36	0.263264
	-0.358	1.27649	-0.358	0.508487	-0.358	0.236504	-0.358	0.782332	-0.358	0.00880531	-0.358	-0.337616	-0.358	0.364773	-0.358	-0.00536151	-0.358	0.669757	-0.358	0.993466	-0.358	0.142363	-0.358	1.0315	-0.358	-0.274691	-0.358	-0.554077	-0.358	0.655072	-0.358	-0.846507	-0.358	0.0317296	-0.358	0.0291164	-0.358	0.288486	-0.358	0.61581
	-0.356	0.777367	-0.356	0.63499	-0.356	0.578619	-0.356	-0.0743149	-0.356	0.734946	-0.356	0.37906	-0.356	0.328121	-0.356	1.1462	-0.356	0.2563	-0.356	0.000403386	-0.356	0.691802	-0.356	-0.0309406	-0.356	-0.518461	-0.356	0.465665	-0.356	-0.502448	-0.356	-0.219982	-0.356	-0.0586351	-0.356	-0.58455	-0.356	0.070888	-0.356	0.15141
	-0.354	0.513407	-0.354	0.153724	-0.354	0.285088	-0.354	0.454129	-0.354	0.508639	-0.354	0.747956	-0.354	-0.316818	-0.354	-0.711049	-0.354	0.397183	-0.354	1.30525	-0.354	0.318329	-0.354	0.493841	-0.354	-0.608769	-0.354	-0.173757	-0.354	0.0526911	-0.354	-0.249431	-0.354	0.17056	-0.354	0.584336	-0.354	-0.367126	-0.354	0.360876
	-0.352	0.0279109	-0.352	0.582394	-0.352	-0.14798	-0.352	0.0755663	-0.352	0.552989	-0.352	-0.0298583	-0.352	0.485682	-0.352	0.281508	-0.352	0.981074	-0.352	0.0613862	-0.352	0.544863	-0.352	-0.491136	-0.352	0.170862	-0.352	0.0292034	-0.352	0.814288	-0.352	1.07405	-0.352	0.268437	-0.352	0.0738817	-0.352	-0.171104	-0.352	-0.0378778
	-0.35	0.783281	-0.35	0.365498	-0.35	-0.652369	-0.35	1.09666	-0.35	0.304788	-0.35	0.187206	-0.35	0.511241	-0.35	0.294067	-0.35	-0.211192	-0.35	-0.207376	-0.35	-0.724661	-0.35	-0.227451	-0.35	0.0683166	-0.35	-0.117125	-0.35	0.468203	-0.35	-0.346554	-0.35	-0.338727	-0.35	-0.0684313	-0.35	-0.0729367	-0.35	-0.36129
	-0.348	0.166819	-0.348	0.426205	-0.348	0.0822826	-0.348	0.0342669	-0.348	-0.365282	-0.348	0.852409	-0.348	-0.118666	-0.348	0.641373	-0.348	-0.255784	-0.348	0.384341	-0.348	0.856444	-0.348	-0.203794	-0.348	0.478843	-0.348	1.35578	-0.348	-0.956333	-0.348	-0.0534886	-0.348	0.220803	-0.348	-0.0613156	-0.348	-0.175823	-0.348	-0.23089
	-0.346	0.00330278	-0.346	-0.265978	-0.346	-1.19593	-0.346	-0.0195387	-0.346	0.514241	-0.346	0.487256	-0.346	0.407665	-0.346	0.80966	-0.346	-0.364256	-0.346	1.04387	-0.346	0.0378308	-0.346	-0.0401652	-0.346	-0.0498106	-0.346	0.405916	-0.346	0.614357	-0.346	0.534215	-0.346	-0.195387	-0.346	0.312769	-0.346	0.186509	-0.346	0.154788
	-0.344	0.558376	-0.344	0.198794	-0.344	-0.0510184	-0.344	0.467775	-0.344	0.677218	-0.344	0.467644	-0.344	0.266373	-0.344	0.36077	-0.344	0.126606	-0.344	-0.147421	-0.344	0.293495	-0.344	-0.00725352	-0.344	0.152771	-0.344	-0.345706	-0.344	-0.131516	-0.344	0.430915	-0.344	0.216287	-0.344	0.418192	-0.344	0.0305619	-0.344	0.173164
	-0.342	0.756044	-0.342	0.322152	-0.342	1.11871	-0.342	0.320574	-0.342	0.999643	-0.342	0.231217	-0.342	0.36228	-0.342	0.582739	-0.342	-0.0783043	-0.342	0.716938	-0.342	0.818073	-0.342	0.0376725	-0.342	1.01218	-0.342	0.518864	-0.342	0.745666	-0.342	-0.246284	-0.342	0.38628	-0.342	0.104026	-0.342	0.207032	-0.342	0.165334
	-0.34	0.915187	-0.34	-0.206838	-0.34	0.937207	-0.34	-0.313579	-0.34	0.0590271	-0.34	0.957485	-0.34	0.1299	-0.34	0.275405	-0.34	-0.828501	-0.34	0.757134	-0.34	-0.219615	-0.34	-1.01485	-0.34	0.383916	-0.34	0.718312	-0.34	-0.0872672	-0.34	0.347222	-0.34	0.879598	-0.34	0.504649	-0.34	-0.442819	-0.34	-0.0616702
	-0.338	0.580105	-0.338	1.19003	-0.338	-0.468796	-0.338	-0.252099	-0.338	-0.03329	-0.338	-0.425169	-0.338	0.135548	-0.338	-0.437029	-0.338	1.1605	-0.338	-0.842593	-0.338	0.613468	-0.338	0.546895	-0.338	0.248829	-0.338	0.301806	-0.338	-0.234717	-0.338	0.115586	-0.338	-0.146195	-0.338	0.275851	-0.338	0.362336	-0.338	0.10388
	-0.336	0.423601	-0.336	0.309961	-0.336	0.236752	-0.336	0.0378244	-0.336	0.0558348	-0.336	0.316616	-0.336	0.197776	-0.336	-0.606539	-0.336	-0.187393	-0.336	-0.055834	-0.336	-0.781415	-0.336	0.305589	-0.336	0.404685	-0.336	0.615763	-0.336	0.602595	-0.336	-0.061859	-0.336	-0.222222	-0.336	-0.52759	-0.336	0.594159	-0.336	0.118684
	-0.334	-0.569736	-0.334	0.707586	-0.334	-0.228051	-0.334	0.145848	-0.334	-0.263102	-0.334	-0.70674	-0.334	-0.179277	-0.334	-0.109364	-0.334	-0.241726	-0.334	-0.0755363	-0.334	-0.0400295	-0.334	-0.28263	-0.334	-0.265928	-0.334	-0.8078	-0.334	-1.31111	-0.334	0.467467	-0.334	0.212725	-0.334	-0.460629	-0.334	0.0362872	-0.334	-0.0445623
	-0.332	0.408414	-0.332	-0.0618423	-0.332	0.376603	-0.332	0.11184	-0.332	0.444585	-0.332	-0.00259273	-0.332	-0.0815404	-0.332	0.315112	-0.332	0.511591	-0.332	0.407909	-0.332	-0.316696	-0.332	-0.016763	-0.332	-0.264504	-0.332	0.22577	-0.332	0.198079	-0.332	-0.259209	-0.332	0.277732	-0.332	0.416242	-0.332	0.123437	-0.332	-0.108103
	-0.33	0.19731	-0.33	-0.0603271	-0.33	0.474351	-0.33	-0.167107	-0.33	-0.187089	-0.33	-0.805145	-0.33	1.18427	-0.33	0.568134	-0.33	1.40763	-0.33	0.516865	-0.33	-0.596716	-0.33	0.0474116	-0.33	0.217789	-0.33	0.412924	-0.33	0.58035	-0.33	0.253323	-0.33	-0.0187047	-0.33	0.465136	-0.33	0.498008	-0.33	0.169998
	-0.328	0.0886728	-0.328	0.516215	-0.328	0.466675	-0.328	0.566032	-0.328	0.18045	-0.328	-0.466921	-0.328	0.56417	-0.328	0.396932	-0.328	0.310115	-0.328	0.381945	-0.328	0.375621	-0.328	0.0082482	-0.328	-0.120779	-0.328	0.403223	-0.328	0.856368	-0.328	0.566549	-0.328	0.533211	-0.328	0.0140782	-0.328	-0.0792745	-0.328	-0.313631
	-0.326	-0.278442	-0.326	0.231058	-0.326	0.465569	-0.326	0.202163	-0.326	0.261263	-0.326	0.15831	-0.326	0.797757	-0.326	-0.120349	-0.326	-0.280908	-0.326	0.732835	-0.326	-0.0601117	-0.326	1.01141	-0.326	0.317305	-0.326	1.02606	-0.326	0.621593	-0.326	-0.370503	-0.326	0.100229	-0.326	-0.0597171	-0.326	0.37585	-0.326	0.482004
	-0.324	0.575749	-0.324	-0.300981	-0.324	0.400851	-0.324	-0.515677	-0.324	-0.323877	-0.324	0.570155	-0.324	0.352141	-0.324	-0.241737	-0.324	-0.522451	-0.324	0.802904	-0.324	0.565025	-0.324	-0.0619514	-0.324	0.207724	-0.324	0.647658	-0.324	0.647912	-0.324	-1.06327	-0.324	0.279682	-0.324	-0.0519906	-0.324	0.126838	-0.324	-0.274449
	-0.322	-0.276707	-0.322	0.134935	-0.322	0.711997	-0.322	0.50721	-0.322	0.33653	-0.322	1.46886	-0.322	-0.243817	-0.322	0.457782	-0.322	0.707946	-0.322	0.328203	-0.322	0.84916	-0.322	0.145028	-0.322	0.580028	-0.322	-0.405668	-0.322	-0.225237	-0.322	0.181907	-0.322	0.18953	-0.322	-0.366064	-0.322	0.042902	-0.322	-0.391011
	-0.32	0.910388	-0.32	0.412572	-0.32	0.141928	-0.32	0.893007	-0.32	0.256364	-0.32	-0.202562	-0.32	-0.272603	-0.32	-0.287986	-0.32	1.08288	-0.32	0.0116935	-0.32	1.38261	-0.32	0.165636	-0.32	-0.101885	-0.32	-0.384383	-0.32	1.11058	-0.32	0.457503	-0.32	0.0824874	-0.32	0.51336	-0.32	0.360468	-0.32	0.556686
	-0.318	0.0746258	-0.318	0.320217	-0.318	1.07032	-0.318	0.0675081	-0.318	0.552203	-0.318	0.816408	-0.318	0.0727516	-0.318	0.56629	-0.318	0.0127745	-0.318	-0.0089522	-0.318	0.0167567	-0.318	0.830358	-0.318	0.313779	-0.318	0.467365	-0.318	0.789647	-0.318	-0.277374	-0.318	-0.0415674	-0.318	-0.0200009	-0.318	0.148258	-0.318	0.339085
	-0.316	0.351715	-0.316	-0.0479108	-0.316	0.460017	-0.316	0.841228	-0.316	0.945871	-0.316	0.611497	-0.316	-0.164922	-0.316	-0.330511	-0.316	-0.338836	-0.316	0.222841	-0.316	0.432284	-0.316	0.308188	-0.316	1.21255	-0.316	0.959557	-0.316	0.048609	-0.316	0.84304	-0.316	0.180566	-0.316	-0.381133	-0.316	-0.217173	-0.316	0.280806
	-0.314	0.288736	-0.314	-1.25847	-0.314	0.682917	-0.314	-0.376204	-0.314	0.748196	-0.314	0.900642	-0.314	0.328953	-0.314	0.513252	-0.314	-0.0879424	-0.314	-0.465162	-0.314	-0.304215	-0.314	0.153917	-0.314	0.184054	-0.314	0.886048	-0.314	1.38275	-0.314	1.2912	-0.314	-0.129732	-0.314	-0.548306	-0.314	0.511834	-0.314	-0.12408
	-0.312	-0.49355	-0.312	-0.95974	-0.312	-0.0163633	-0.312	1.23402	-0.312	-0.215948	-0.312	0.313688	-0.312	0.549523	-0.312	1.03531	-0.312	0.505386	-0.312	-0.291588	-0.312	0.775317	-0.312	0.227253	-0.312	1.56176	-0.312	1.00276	-0.312	0.889509	-0.312	1.22856	-0.312	0.139156	-0.312	-0.37736	-0.312	0.303544	-0.312	-0.0452662
	-0.31	0.72986	-0.31	-0.155912	-0.31	0.0865556	-0.31	1.27459	-0.31	0.762027	-0.31	0.145499	-0.31	-0.350846	-0.31	0.783482	-0.31	0.189551	-0.31	0.139001	-0.31	0.0795567	-0.31	-0.164333	-0.31	-0.721716	-0.31	0.313608	-0.31	-0.67075	-0.31	1.08006	-0.31	0.49093	-0.31	-0.269063	-0.31	0.221599	-0.31	-0.273048
	-0.308	-0.465871	-0.308	0.319361	-0.308	0.773156	-0.308	0.0767867	-0.308	0.797799	-0.308	0.538327	-0.308	-0.253839	-0.308	0.371239	-0.308	0.446768	-0.308	-1.33045	-0.308	0.406081	-0.308	-0.0182654	-0.308	-0.473393	-0.308	0.319228	-0.308	0.297994	-0.308	0.346203	-0.308	0.425445	-0.308	0.751849	-0.308	-0.232107	-0.308	0.557251
	-0.306	-0.120211	-0.306	0.412245	-0.306	-0.415112	-0.306	0.815229	-0.306	0.380154	-0.306	0.901521	-0.306	-0.953817	-0.306	0.348765	-0.306	-0.203027	-0.306	-0.211318	-0.306	1.08264	-0.306	1.09748	-0.306	0.22973	-0.306	-0.447405	-0.306	0.986431	-0.306	-0.110968	-0.306	0.234836	-0.306	0.385484	-0.306	0.0537506	-0.306	0.637948
	-0.304	0.971709	-0.304	0.515501	-0.304	1.10572	-0.304	0.625443	-0.304	0.322397	-0.304	0.268477	-0.304	0.974365	-0.304	0.299654	-0.304	-0.769214	-0.304	0.579284	-0.304	-0.125276	-0.304	0.485004	-0.304	0.447232	-0.304	0.527047	-0.304	0.966534	-0.304	1.48512	-0.304	0.278292	-0.304	0.949891	-0.304	0.134815	-0.304	-0.344199
	-0.302	-0.394321	-0.302	-0.170916	-0.302	0.686703	-0.302	0.84075	-0.302	0.546175	-0.302	0.414919	-0.302	0.81711	-0.302	0.31712	-0.302	1.09834	-0.302	0.717304	-0.302	1.06983	-0.302	1.06606	-0.302	0.665778	-0.302	0.656182	-0.302	-0.512924	-0.302	-0.499972	-0.302	0.525578	-0.302	0.594746	-0.302	0.863379	-0.302	0.182256
	-0.3	0.193936	-0.3	0.196538	-0.3	-0.501795	-0.3	0.549348	-0.3	-0.186111	-0.3	0.805313	-0.3	0.232487	-0.3	-0.0995352	-0.3	1.24845	-0.3	-0.465813	-0.3	1.18488	-0.3	0.302145	-0.3	0.371089	-0.3	1.52775	-0.3	0.548233	-0.3	-0.0283455	-0.3	0.342258	-0.3	1.38682	-0.3	1.09207	-0.3	0.604163
	-0.298	0.894265	-0.298	0.143709	-0.298	0.0704921	-0.298	1.43374	-0.298	-0.219321	-0.298	0.605197	-0.298	0.464935	-0.298	0.513739	-0.298	0.698164	-0.298	0.0703122	-0.298	1.00823	-0.298	0.103817	-0.298	0.937062	-0.298	0.954915	-0.298	1.94853	-0.298	1.3305	-0.298	1.29446	-0.298	0.594872	-0.298	0.894534	-0.298	0.704529
	-0.296	0.765931	-0.296	1.1539	-0.296	0.330388	-0.296	-0.294052	-0.296	1.12576	-0.296	-0.603915	-0.296	0.0814122	-0.296	-0.592247	-0.296	0.594045	-0.296	1.61027	-0.296	-0.297212	-0.296	0.0415394	-0.296	0.0897165	-0.296	0.246336	-0.296	0.0606608	-0.296	-0.349709	-0.296	0.608739	-0.296	0.882105	-0.296	0.274423	-0.296	0.875791
	-0.294	1.01515	-0.294	0.739813	-0.294	-0.447753	-0.294	0.597768	-0.294	1.59003	-0.294	0.959054	-0.294	-0.0907099	-0.294	0.448085	-0.294	0.72456	-0.294	0.811363	-0.294	0.0544813	-0.294	0.44992	-0.294	0.165713	-0.294	0.766381	-0.294	0.603325	-0.294	0.556129	-0.294	0.135492	-0.294	0.571617	-0.294	1.19826	-0.294	0.183405
	-0.292	0.793354	-0.292	0.0260353	-0.292	0.574988	-0.292	0.753987	-0.292	2.4552	-0.292	0.313744	-0.292	0.760587	-0.292	0.812605	-0.292	0.66186	-0.292	-0.712936	-0.292	0.203287	-0.292	0.716196	-0.292	1.10755	-0.292	-0.32786	-0.292	0.00944426	-0.292	0.505173	-0.292	-0.116906	-0.292	0.639852	-0.292	0.813152	-0.292	0.453206
	-0.29	-0.440599	-0.29	1.41482	-0.29	0.782028	-0.29	0.891843	-0.29	-0.376312	-0.29	1.69238	-0.29	0.521235	-0.29	0.420841	-0.29	0.278874	-0.29	1.15488	-0.29	0.498742	-0.29	1.14878	-0.29	1.4911	-0.29	1.0201	-0.29	-0.392842	-0.29	0.945432	-0.29	0.702393	-0.29	0.544114	-0.29	0.774951	-0.29	0.79739
	-0.288	-0.534853	-0.288	1.07735	-0.288	0.706063	-0.288	0.538676	-0.288	1.20864	-0.288	0.292555	-0.288	0.702908	-0.288	0.828919	-0.288	0.678696	-0.288	-0.0371023	-0.288	0.18603	-0.288	0.499468	-0.288	1.36081	-0.288	0.237387	-0.288	0.332996	-0.288	0.784828	-0.288	0.172921	-0.288	0.332384	-0.288	0.371692	-0.288	0.176707
	-0.286	0.681213	-0.286	-0.0324295	-0.286	1.23808	-0.286	0.818967	-0.286	0.638401	-0.286	0.364119	-0.286	0.726276	-0.286	1.12848	-0.286	0.97845	-0.286	0.281579	-0.286	0.737361	-0.286	1.31752	-0.286	1.03074	-0.286	0.0765544	-0.286	0.715135	-0.286	0.563659	-0.286	0.460541	-0.286	0.553256	-0.286	0.461199	-0.286	-0.0464071
	-0.284	0.686911	-0.284	0.695468	-0.284	0.0958639	-0.284	0.437697	-0.284	1.40218	-0.284	1.34619	-0.284	0.434728	-0.284	0.221066	-0.284	1.65191	-0.284	0.951684	-0.284	0.899078	-0.284	0.436336	-0.284	0.474774	-0.284	0.0665178	-0.284	0.775476	-0.284	0.878701	-0.284	0.758347	-0.284	0.740679	-0.284	0.301634	-0.284	0.71984
	-0.282	1.5503	-0.282	1.18772	-0.282	0.89884	-0.282	0.802306	-0.282	0.291862	-0.282	1.09885	-0.282	0.86893	-0.282	-0.260969	-0.282	0.289867	-0.282	1.39526	-0.282	0.495708	-0.282	1.93794	-0.282	0.389218	-0.282	-0.356492	-0.282	1.35392	-0.282	0.889075	-0.282	0.818154	-0.282	1.44793	-0.282	0.328457	-0.282	0.804641
	-0.28	1.56053	-0.28	0.726864	-0.28	1.6132	-0.28	0.588005	-0.28	0.927164	-0.28	0.417	-0.28	1.37557	-0.28	1.54487	-0.28	1.6497	-0.28	0.919338	-0.28	0.839476	-0.28	0.957995	-0.28	1.30709	-0.28	0.158004	-0.28	0.0804568	-0.28	0.504913	-0.28	1.21635	-0.28	0.888183	-0.28	0.896114	-0.28	0.296518
	-0.278	1.06711	-0.278	0.579952	-0.278	0.266977	-0.278	1.65572	-0.278	2.01121	-0.278	0.424336	-0.278	1.39357	-0.278	1.52042	-0.278	0.931584	-0.278	0.881516	-0.278	0.840724	-0.278	1.56337	-0.278	0.652472	-0.278	0.646112	-0.278	0.448783	-0.278	0.613259	-0.278	1.12998	-0.278	0.507509	-0.278	1.18879	-0.278	0.613445
	-0.276	0.694387	-0.276	1.26559	-0.276	0.766397	-0.276	1.16905	-0.276	0.95195	-0.276	0.694913	-0.276	1.42135	-0.276	1.31647	-0.276	0.494906	-0.276	0.638013	-0.276	0.106115	-0.276	0.502897	-0.276	1.06812	-0.276	0.128642	-0.276	0.872448	-0.276	-0.0462526	-0.276	0.918576	-0.276	0.0655049	-0.276	0.450929	-0.276	0.951759
	-0.274	0.638081	-0.274	1.27328	-0.274	1.10744	-0.274	1.23732	-0.274	0.869091	-0.274	0.430724	-0.274	1.08627	-0.274	1.31957	-0.274	0.982785	-0.274	0.664248	-0.274	0.334752	-0.274	0.561317	-0.274	0.517248	-0.274	-0.756176	-0.274	0.998556	-0.274	0.531691	-0.274	0.185638	-0.274	0.902901	-0.274	1.12418	-0.274	0.620455
	-0.272	1.18859	-0.272	0.993168	-0.272	1.74558	-0.272	1.15318	-0.272	1.33187	-0.272	1.06076	-0.272	1.23593	-0.272	1.23557	-0.272	0.595305	-0.272	0.647056	-0.272	0.197475	-0.272	1.20309	-0.272	1.05562	-0.272	0.773791	-0.272	0.728372	-0.272	0.725737	-0.272	0.658239	-0.272	1.16952	-0.272	0.47808	-0.272	0.816863
	-0.27	1.57171	-0.27	1.7836	-0.27	1.04632	-0.27	1.12855	-0.27	2.08811	-0.27	0.931073	-0.27	1.15978	-0.27	1.37611	-0.27	2.14657	-0.27	2.53951	-0.27	2.27949	-0.27	1.29725	-0.27	1.10233	-0.27	1.60692	-0.27	0.919268	-0.27	0.828893	-0.27	0.918228	-0.27	1.75748	-0.27	1.17457	-0.27	1.13177
	-0.268	0.932275	-0.268	0.15867	-0.268	1.58492	-0.268	0.280951	-0.268	0.436699	-0.268	1.15959	-0.268	0.862609	-0.268	0.792061	-0.268	0.275906	-0.268	1.33664	-0.268	1.6647	-0.268	1.55742	-0.268	1.88161	-0.268	1.75059	-0.268	0.961378	-0.268	0.210946	-0.268	1.98227	-0.268	1.01385	-0.268	0.540563	-0.268	0.877672
	-0.266	1.52296	-0.266	1.85264	-0.266	1.20156	-0.266	1.92965	-0.266	1.13128	-0.266	0.448852	-0.266	1.28035	-0.266	1.01677	-0.266	1.33283	-0.266	1.71806	-0.266	1.5566	-0.266	2.28766	-0.266	1.49506	-0.266	1.58919	-0.266	1.86969	-0.266	1.51025	-0.266	2.43255	-0.266	1.57952	-0.266	1.53086	-0.266	0.739537
	-0.264	1.54086	-0.264	1.7798	-0.264	1.96529	-0.264	1.6485	-0.264	1.58504	-0.264	1.20144	-0.264	1.80372	-0.264	1.17123	-0.264	1.02722	-0.264	1.78531	-0.264	2.059	-0.264	0.707535	-0.264	1.30286	-0.264	1.57626	-0.264	1.48659	-0.264	1.8916	-0.264	1.80578	-0.264	0.896931	-0.264	1.30955	-0.264	1.05965
	-0.262	1.96603	-0.262	0.889894	-0.262	1.95862	-0.262	1.90759	-0.262	0.974273	-0.262	1.14236	-0.262	1.541	-0.262	0.875688	-0.262	2.21811	-0.262	1.88707	-0.262	0.905139	-0.262	1.90374	-0.262	2.20117	-0.262	2.201	-0.262	2.73648	-0.262	1.47718	-0.262	1.44868	-0.262	1.22415	-0.262	1.32048	-0.262	1.02564
	-0.26	1.58674	-0.26	1.75569	-0.26	2.28891	-0.26	2.36278	-0.26	2.2686	-0.26	1.64824	-0.26	2.57646	-0.26	1.94989	-0.26	2.38037	-0.26	2.01891	-0.26	2.02289	-0.26	1.22664	-0.26	1.74148	-0.26	2.52721	-0.26	1.84294	-0.26	2.51048	-0.26	2.05847	-0.26	1.88863	-0.26	1.39763	-0.26	0.600058
	-0.258	1.63883	-0.258	2.20305	-0.258	1.58411	-0.258	3.44443	-0.258	2.8106	-0.258	1.53224	-0.258	1.65659	-0.258	1.89483	-0.258	1.95735	-0.258	1.31308	-0.258	1.99294	-0.258	1.64148	-0.258	2.00534	-0.258	2.65286	-0.258	1.64037	-0.258	1.7976	-0.258	1.77415	-0.258	1.27209	-0.258	1.50272	-0.258	1.3804
	-0.256	2.89249	-0.256	2.40685	-0.256	3.16161	-0.256	2.66079	-0.256	2.67672	-0.256	2.35899	-0.256	2.11969	-0.256	2.42736	-0.256	1.63849	-0.256	2.58101	-0.256	2.10805	-0.256	1.93031	-0.256	2.33365	-0.256	2.92415	-0.256	2.15059	-0.256	3.24906	-0.256	2.59735	-0.256	1.68608	-0.256	1.95168	-0.256	1.43466
	-0.254	2.70695	-0.254	2.30326	-0.254	2.95005	-0.254	2.55981	-0.254	3.06721	-0.254	2.05157	-0.254	1.3482	-0.254	3.3149	-0.254	2.99829	-0.254	3.84566	-0.254	2.34457	-0.254	2.82428	-0.254	2.08624	-0.254	2.87542	-0.254	3.44711	-0.254	1.20253	-0.254	1.96926	-0.254	1.89958	-0.254	1.88702	-0.254	1.25112
	-0.252	2.55201	-0.252	3.43129	-0.252	2.96617	-0.252	2.70657	-0.252	2.85448	-0.252	2.41234	-0.252	2.47997	-0.252	2.1383	-0.252	2.93402	-0.252	2.98126	-0.252	2.57462	-0.252	1.77655	-0.252	3.29563	-0.252	2.90566	-0.252	2.95521	-0.252	2.41944	-0.252	2.58347	-0.252	1.55323	-0.252	1.91057	-0.252	1.43963
	-0.25	4.13486	-0.25	4.12384	-0.25	3.73496	-0.25	3.34108	-0.25	3.87817	-0.25	3.46377	-0.25	2.26515	-0.25	3.06767	-0.25	3.41182	-0.25	2.18567	-0.25	4.53975	-0.25	2.36434	-0.25	3.25264	-0.25	3.12359	-0.25	2.37941	-0.25	2.82004	-0.25	2.36739	-0.25	2.95417	-0.25	2.07105	-0.25	1.78202
	-0.248	4.33611	-0.248	2.88171	-0.248	3.16672	-0.248	4.31189	-0.248	3.70488	-0.248	3.96857	-0.248	3.49627	-0.248	3.32991	-0.248	4.50699	-0.248	2.882	-0.248	4.25758	-0.248	4.91206	-0.248	1.7639	-0.248	3.11898	-0.248	3.65337	-0.248	1.60406	-0.248	2.61669	-0.248	1.94378	-0.248	2.15333	-0.248	1.36845
	-0.246	3.77813	-0.246	4.61998	-0.246	4.66789	-0.246	4.57991	-0.246	5.27245	-0.246	4.65188	-0.246	4.39272	-0.246	3.05085	-0.246	3.21669	-0.246	3.88668	-0.246	4.00099	-0.246	2.95896	-0.246	4.07393	-0.246	3.29254	-0.246	4.34435	-0.246	3.76	-0.246	2.34196	-0.246	2.75124	-0.246	2.57862	-0.246	1.50286
	-0.244	4.80851	-0.244	6.18187	-0.244	5.00285	-0.244	5.45139	-0.244	6.14476	-0.244	5.0158	-0.244	4.84284	-0.244	5.26517	-0.244	4.16925	-0.244	4.8762	-0.244	6.03588	-0.244	3.67819	-0.244	3.87731	-0.244	3.09138	-0.244	4.10253	-0.244	2.41402	-0.244	3.64217	-0.244	2.39956	-0.244	2.01315	-0.244	2.25773
	-0.242	6.32287	-0.242	5.77843	-0.242	5.84945	-0.242	6.78448	-0.242	6.50372	-0.242	5.34233	-0.242	5.91507	-0.242	5.6645	-0.242	5.78548	-0.242	5.9539	-0.242	5.20833	-0.242	4.22364	-0.242	4.4883	-0.242	3.11439	-0.242	4.31602	-0.242	2.72403	-0.242	2.63023	-0.242	2.64642	-0.242	2.15173	-0.242	2.26196
	-0.24	6.79657	-0.24	6.8208	-0.24	7.43363	-0.24	7.92226	-0.24	5.9643	-0.24	7.1451	-0.24	7.09786	-0.24	5.55103	-0.24	6.12352	-0.24	6.99621	-0.24	4.87701	-0.24	4.28594	-0.24	4.36549	-0.24	3.96822	-0.24	3.50588	-0.24	3.11574	-0.24	3.44484	-0.24	2.69567	-0.24	3.0943	-0.24	1.18016
	-0.238	8.08018	-0.238	7.54078	-0.238	8.68852	-0.238	8.45153	-0.238	9.27753	-0.238	7.09277	-0.238	7.14283	-0.238	7.71609	-0.238	7.13145	-0.238	6.78417	-0.238	6.41094	-0.238	6.42394	-0.238	4.92254	-0.238	4.10722	-0.238	3.03632	-0.238	2.9011	-0.238	3.33984	-0.238	3.62556	-0.238	3.30389	-0.238	2.15714
	-0.236	10.0269	-0.236	9.68751	-0.236	8.70079	-0.236	9.42655	-0.236	9.4267	-0.236	8.47841	-0.236	7.16068	-0.236	8.5569	-0.236	7.89131	-0.236	7.16004	-0.236	6.69711	-0.236	5.5361	-0.236	4.33052	-0.236	4.67646	-0.236	4.05897	-0.236	4.19296	-0.236	3.27501	-0.236	3.51729	-0.236	2.51848	-0.236	2.01779
	-0.234	11.8838	-0.234	10.131	-0.234	11.2094	-0.234	9.68001	-0.234	10.8454	-0.234	10.2105	-0.234	9.52914	-0.234	8.48778	-0.234	7.91547	-0.234	9.22048	-0.234	5.86922	-0.234	6.56284	-0.234	4.76965	-0.234	4.07465	-0.234	4.36673	-0.234	3.45966	-0.234	3.79	-0.234	3.39431	-0.234	2.99962	-0.234	1.82037
	-0.232	12.7051	-0.232	12.1665	-0.232	11.4726	-0.232	11.9051	-0.232	11.5971	-0.232	10.8151	-0.232	9.64334	-0.232	8.61078	-0.232	8.50759	-0.232	8.04232	-0.232	6.93502	-0.232	6.41222	-0.232	5.59043	-0.232	6.0377	-0.232	3.49948	-0.232	4.00727	-0.232	3.87658	-0.232	3.29092	-0.232	3.22123	-0.232	2.05936
	-0.23	13.4179	-0.23	14.4656	-0.23	12.5037	-0.23	12.1278	-0.23	12.2513	-0.23	11.4893	-0.23	10.6692	-0.23	9.91638	-0.23	8.27908	-0.23	9.47324	-0.23	7.78661	-0.23	6.6309	-0.23	5.18803	-0.23	4.62841	-0.23	4.81228	-0.23	4.35766	-0.23	3.86903	-0.23	3.52477	-0.23	3.04575	-0.23	2.56549
	-0.228	15.2625	-0.228	14.6808	-0.228	14.0256	-0.228	12.821	-0.228	13.3592	-0.228	12.2586	-0.228	11.3883	-0.228	10.5262	-0.228	9.50942	-0.228	9.62683	-0.228	8.70248	-0.228	7.07414	-0.228	5.72988	-0.228	4.73461	-0.228	4.3506	-0.228	5.32348	-0.228	3.28827	-0.228	3.98664	-0.228	2.60924	-0.228	1.7033
	-0.226	15.0782	-0.226	14.3286	-0.226	13.6774	-0.226	13.3491	-0.226	13.9988	-0.226	13.1747	-0.226	11.1769	-0.226	11.6594	-0.226	8.55249	-0.226	9.31591	-0.226	7.33528	-0.226	6.0978	-0.226	5.98781	-0.226	5.15956	-0.226	4.89615	-0.226	3.72822	-0.226	3.64657	-0.226	2.95073	-0.226	2.86815	-0.226	2.74815
	-0.224	13.6186	-0.224	15.7786	-0.224	14.6812	-0.224	13.3304	-0.224	13.2467	-0.224	11.1406	-0.224	11.4059	-0.224	11.1463	-0.224	9.22127	-0.224	10.2462	-0.224	7.76253	-0.224	5.83313	-0.224	5.52155	-0.224	6.28842	-0.224	4.67263	-0.224	3.57296	-0.224	3.20455	-0.224	3.13708	-0.224	2.39842	-0.224	2.18376
	-0.222	13.6898	-0.222	12.9719	-0.222	13.9861	-0.222	12.2115	-0.222	13.1541	-0.222	12.3854	-0.222	10.2528	-0.222	9.46004	-0.222	9.706	-0.222	9.8796	-0.222	9.06138	-0.222	7.07191	-0.222	5.75653	-0.222	4.86519	-0.222	5.36964	-0.222	3.80615	-0.222	3.21107	-0.222	3.83548	-0.222	2.24784	-0.222	1.65248
	-0.22	12.0032	-0.22	12.7093	-0.22	12.0558	-0.22	12.4195	-0.22	11.2383	-0.22	11.1658	-0.22	10.458	-0.22	8.87592	-0.22	8.57015	-0.22	7.75259	-0.22	7.97986	-0.22	6.31559	-0.22	4.4954	-0.22	4.56134	-0.22	4.24878	-0.22	4.26373	-0.22	3.67041	-0.22	3.38531	-0.22	1.81724	-0.22	1.43094
	-0.218	11.0337	-0.218	10.7478	-0.218	10.1885	-0.218	11.1335	-0.218	10.447	-0.218	10.0841	-0.218	10.2335	-0.218	8.54286	-0.218	7.36603	-0.218	7.36449	-0.218	5.53321	-0.218	5.72311	-0.218	4.66933	-0.218	2.76021	-0.218	4.41071	-0.218	2.66313	-0.218	3.30524	-0.218	3.50567	-0.218	2.45091	-0.218	1.35715
	-0.216	9.23476	-0.216	10.0792	-0.216	9.28684	-0.216	10.4271	-0.216	10.306	-0.216	8.75335	-0.216	8.6144	-0.216	6.97072	-0.216	6.12142	-0.216	8.44092	-0.216	5.12279	-0.216	4.7214	-0.216	4.12967	-0.216	3.00867	-0.216	3.67015	-0.216	3.75162	-0.216	3.0645	-0.216	3.36782	-0.216	2.18016	-0.216	1.72422
	-0.214	9.64856	-0.214	8.07021	-0.214	7.81335	-0.214	8.90059	-0.214	7.87522	-0.214	7.10716	-0.214	7.31052	-0.214	5.6601	-0.214	6.27519	-0.214	5.52086	-0.214	4.67373	-0.214	3.65734	-0.214	2.26128	-0.214	3.0968	-0.214	4.30118	-0.214	1.43929	-0.214	2.50794	-0.214	2.03942	-0.214	1.8293	-0.214	1.13891
	-0.212	7.37522	-0.212	7.20449	-0.212	6.96465	-0.212	7.92895	-0.212	8.04798	-0.212	5.5778	-0.212	6.55308	-0.212	5.04865	-0.212	3.915	-0.212	4.03655	-0.212	3.81993	-0.212	3.32967	-0.212	2.48805	-0.212	2.73155	-0.212	3.06631	-0.212	2.34655	-0.212	1.78958	-0.212	2.33965	-0.212	1.05389	-0.212	1.53515
	-0.21	6.46753	-0.21	6.35297	-0.21	5.57892	-0.21	6.75323	-0.21	6.42809	-0.21	6.53125	-0.21	4.46595	-0.21	4.55937	-0.21	3.97292	-0.21	3.46633	-0.21	2.69167	-0.21	2.32685	-0.21	1.93488	-0.21	0.989265	-0.21	2.37456	-0.21	1.11071	-0.21	1.6437	-0.21	1.57179	-0.21	1.09937	-0.21	-0.0169753
	-0.208	5.49209	-0.208	5.46022	-0.208	5.64754	-0.208	5.80382	-0.208	4.76363	-0.208	5.28131	-0.208	5.57173	-0.208	4.84325	-0.208	3.53236	-0.208	5.01453	-0.208	3.42063	-0.208	2.16864	-0.208	2.30784	-0.208	2.38954	-0.208	2.10489	-0.208	1.51416	-0.208	0.49999	-0.208	0.669296	-0.208	0.645664	-0.208	1.01048
	-0.206	5.23741	-0.206	5.03258	-0.206	4.06534	-0.206	4.82736	-0.206	4.99002	-0.206	5.28452	-0.206	3.58443	-0.206	3.60439	-0.206	3.66751	-0.206	4.0058	-0.206	2.40346	-0.206	1.70656	-0.206	2.01977	-0.206	2.03624	-0.206	1.3793	-0.206	-0.0323827	-0.206	1.18926	-0.206	1.53547	-0.206	0.936317	-0.206	0.470678
	-0.204	3.96288	-0.204	3.99875	-0.204	3.29866	-0.204	4.10928	-0.204	4.46095	-0.204	4.81238	-0.204	3.49759	-0.204	3.29293	-0.204	2.76582	-0.204	3.22096	-0.204	2.50649	-0.204	3.02586	-0.204	1.80146	-0.204	1.86066	-0.204	2.20503	-0.204	1.32279	-0.204	0.544525	-0.204	0.976129	-0.204	1.10072	-0.204	-0.0173102
	-0.202	3.09668	-0.202	3.80013	-0.202	3.40122	-0.202	3.21629	-0.202	3.5196	-0.202	2.37656	-0.202	3.83451	-0.202	3.6696	-0.202	2.60409	-0.202	2.80006	-0.202	2.71041	-0.202	2.69081	-0.202	3.01743	-0.202	3.05543	-0.202	2.13984	-0.202	1.22093	-0.202	0.879393	-0.202	-0.0311691	-0.202	0.331497	-0.202	0.551672
	-0.2	3.017	-0.2	2.54406	-0.2	2.65231	-0.2	2.73689	-0.2	3.29661	-0.2	2.01055	-0.2	2.41293	-0.2	2.19414	-0.2	2.86909	-0.2	2.4671	-0.2	1.70018	-0.2	2.7065	-0.2	2.07875	-0.2	1.67413	-0.2	2.4441	-0.2	0.380783	-0.2	1.79031	-0.2	1.11526	-0.2	0.789	-0.2	0.0802308
	-0.198	3.11945	-0.198	2.93751	-0.198	3.5899	-0.198	2.24824	-0.198	2.87731	-0.198	1.91065	-0.198	2.63873	-0.198	2.454	-0.198	2.85045	-0.198	1.55558	-0.198	2.20442	-0.198	2.38031	-0.198	0.840816	-0.198	2.67632	-0.198	1.43427	-0.198	1.38948	-0.198	0.516597	-0.198	1.5873	-0.198	1.4184	-0.198	0.462171
	-0.196	2.93906	-0.196	1.99104	-0.196	2.78075	-0.196	2.62775	-0.196	2.30142	-0.196	2.52634	-0.196	2.35943	-0.196	1.45198	-0.196	2.12052	-0.196	1.4996	-0.196	0.887004	-0.196	2.02714	-0.196	1.48728	-0.196	1.62875	-0.196	1.31965	-0.196	1.78691	-0.196	1.05979	-0.196	1.06818	-0.196	1.26728	-0.196	0.47738
	-0.194	1.90388	-0.194	1.4032	-0.194	1.53306	-0.194	2.24475	-0.194	2.88327	-0.194	1.85149	-0.194	1.61832	-0.194	2.19968	-0.194	1.79747	-0.194	1.97425	-0.194	1.81537	-0.194	1.57492	-0.194	1.27134	-0.194	1.651	-0.194	0.901226	-0.194	1.30304	-0.194	1.75846	-0.194	0.87568	-0.194	1.29102	-0.194	1.3113
	-0.192	3.14453	-0.192	2.06189	-0.192	0.501462	-0.192	1.92912	-0.192	1.60988	-0.192	2.11567	-0.192	0.460289	-0.192	1.39487	-0.192	0.67782	-0.192	0.989103	-0.192	1.18696	-0.192	1.02286	-0.192	0.468852	-0.192	0.933212	-0.192	0.467921	-0.192	1.18363	-0.192	1.18014	-0.192	0.64997	-0.192	1.05316	-0.192	0.713596
	-0.19	0.787627	-0.19	1.59327	-0.19	1.02875	-0.19	1.87172	-0.19	1.2354	-0.19	0.667693	-0.19	1.0803	-0.19	0.565299	-0.19	0.161965	-0.19	0.231504	-0.19	0.1383	-0.19	0.309849	-0.19	0.523817	-0.19	1.42729	-0.19	0.520428	-0.19	0.66172	-0.19	0.309091	-0.19	0.463567	-0.19	0.960802	-0.19	0.499481
	-0.188	0.97043	-0.188	0.885719	-0.188	-0.0060834	-0.188	2.23625	-0.188	0.994987	-0.188	0.586844	-0.188	0.165415	-0.188	-0.198278	-0.188	1.04165	-0.188	-0.0746472	-0.188	0.423206	-0.188	0.684204	-0.188	-0.620173	-0.188	0.248113	-0.188	0.692837	-0.188	0.843228	-0.188	-0.914955	-0.188	0.366117	-0.188	-0.322122	-0.188	-0.0120122
	-0.186	0.988616	-0.186	1.30606	-0.186	0.904667	-0.186	0.0475727	-0.186	1.51348	-0.186	0.890629	-0.186	0.906501	-0.186	0.606053	-0.186	0.492612	-0.186	-0.354077	-0.186	0.299865	-0.186	-0.166538	-0.186	0.26057	-0.186	-0.463762	-0.186	-0.111388	-0.186	-0.0168183	-0.186	-0.311188	-0.186	-0.667558	-0.186	-0.403165	-0.186	-0.157522
	-0.184	1.50726	-0.184	0.284126	-0.184	-0.111507	-0.184	1.69439	-0.184	1.03179	-0.184	0.849312	-0.184	-0.394975	-0.184	-0.302603	-0.184	0.411985	-0.184	-0.853194	-0.184	-0.646362	-0.184	-0.355741	-0.184	0.323637	-0.184	0.938031	-0.184	0.755666	-0.184	0.00524503	-0.184	-0.371698	-0.184	-0.0849942	-0.184	0.0741797	-0.184	-0.432953
	-0.182	0.218888	-0.182	1.44194	-0.182	1.00613	-0.182	1.54998	-0.182	1.47661	-0.182	1.11453	-0.182	0.0823961	-0.182	0.967323	-0.182	-0.350811	-0.182	0.413968	-0.182	0.136375	-0.182	0.0162804	-0.182	-0.11506	-0.182	0.501919	-0.182	0.117558	-0.182	-0.369043	-0.182	-0.00038279	-0.182	-0.850685	-0.182	-0.810873	-0.182	-0.796078
	-0.18	0.766247	-0.18	0.874421	-0.18	-0.662412	-0.18	0.716934	-0.18	0.913729	-0.18	-0.0316915	-0.18	0.565538	-0.18	0.390841	-0.18	-0.60387	-0.18	0.0933907	-0.18	-0.323677	-0.18	0.385704	-0.18	-0.712922	-0.18	-0.795543	-0.18	-0.25549	-0.18	0.798581	-0.18	-0.906507	-0.18	-0.850855	-0.18	-0.347378	-0.18	-0.733707
	-0.178	1.00633	-0.178	0.407299	-0.178	0.321102	-0.178	2.00143	-0.178	0.41285	-0.178	0.309408	-0.178	0.32391	-0.178	-0.027233	-0.178	-0.113938	-0.178	-1.24468	-0.178	-0.351869	-0.178	-1.35018	-0.178	-1.15261	-0.178	-0.616254	-0.178	-0.347747	-0.178	-1.74416	-0.178	-1.06748	-0.178	-0.617093	-0.178	-1.03603	-0.178	-0.824938
	-0.176	1.29065	-0.176	0.321628	-0.176	-0.110495	-0.176	0.63376	-0.176	1.11426	-0.176	1.27968	-0.176	0.66936	-0.176	-0.0288649	-0.176	-0.327217	-0.176	0.116333	-0.176	0.017917	-0.176	-1.41244	-0.176	-0.831317	-0.176	0.777199	-0.176	-0.113056	-0.176	-0.790044	-0.176	-1.02891	-0.176	-0.832684	-0.176	-1.07607	-0.176	-1.35898
	-0.174	0.568531	-0.174	1.52574	-0.174	0.740949	-0.174	0.481312	-0.174	0.338333	-0.174	1.18964	-0.174	0.735742	-0.174	-0.313769	-0.174	1.37766	-0.174	0.594345	-0.174	0.669899	-0.174	0.0863279	-0.174	0.117564	-0.174	-0.390026	-0.174	0.0335727	-0.174	-0.612269	-0.174	-1.30191	-0.174	0.407739	-0.174	-1.11947	-0.174	-1.74869
	-0.172	0.00281891	-0.172	0.360643	-0.172	0.650452	-0.172	0.387094	-0.172	0.696343	-0.172	1.06096	-0.172	1.13923	-0.172	0.181106	-0.172	1.07291	-0.172	-0.0396935	-0.172	-0.284182	-0.172	-0.467205	-0.172	0.484805	-0.172	0.0661909	-0.172	0.914576	-0.172	0.105627	-0.172	0.892938	-0.172	-0.623778	-0.172	0.106352	-0.172	-0.686113
	-0.17	0.850528	-0.17	0.163718	-0.17	-0.13115	-0.17	0.477426	-0.17	0.582591	-0.17	0.938246	-0.17	1.06435	-0.17	0.839782	-0.17	0.763458	-0.17	0.521838	-0.17	-0.0140207	-0.17	0.328346	-0.17	0.34104	-0.17	0.546001	-0.17	0.25472	-0.17	0.357879	-0.17	0.340317	-0.17	0.212593	-0.17	0.580513	-0.17	0.355453
	-0.168	0.243289	-0.168	0.0877802	-0.168	1.7311	-0.168	1.19577	-0.168	0.902217	-0.168	0.458415	-0.168	0.304168	-0.168	0.813928	-0.168	-0.303217	-0.168	-0.215692	-0.168	-0.520641	-0.168	0.365037	-0.168	0.39051	-0.168	0.834375	-0.168	0.795857	-0.168	-0.609565	-0.168	0.233528	-0.168	0.0545141	-0.168	-0.0499854	-0.168	-0.559358
	-0.166	0.66946	-0.166	0.627308	-0.166	0.884779	-0.166	0.0174505	-0.166	1.4978	-0.166	0.816413	-0.166	0.771671	-0.166	0.946885	-0.166	-0.00689605	-0.166	0.220825	-0.166	0.360294	-0.166	-0.409479	-0.166	0.592196	-0.166	0.460825	-0.166	-0.134668	-0.166	0.693645	-0.166	0.850525	-0.166	0.394018	-0.166	0.371115	-0.166	0.303173
	-0.164	0.469561	-0.164	-0.129125	-0.164	0.0103438	-0.164	0.985525	-0.164	0.478934	-0.164	0.934759	-0.164	0.152929	-0.164	0.87156	-0.164	1.34753	-0.164	-0.580573	-0.164	0.136059	-0.164	0.610196	-0.164	1.35326	-0.164	1.07517	-0.164	0.701327	-0.164	0.0246956	-0.164	-0.294907	-0.164	0.583185	-0.164	0.385422	-0.164	-0.111436
	-0.162	0.543352	-0.162	0.103324	-0.162	0.627617	-0.162	1.02987	-0.162	0.669498	-0.162	-0.18614	-0.162	0.461973	-0.162	0.220427	-0.162	0.276439	-0.162	0.658405	-0.162	-0.365421	-0.162	-0.540352	-0.162	0.175487	-0.162	1.67987	-0.162	0.986391	-0.162	0.933704	-0.162	0.696657	-0.162	0.589075	-0.162	0.527539	-0.162	0.935628
	-0.16	-0.145166	-0.16	0.653896	-0.16	0.278844	-0.16	0.954714	-0.16	0.602133	-0.16	1.14644	-0.16	0.19322	-0.16	1.76566	-0.16	0.367319	-0.16	1.20725	-0.16	0.455578	-0.16	1.75233	-0.16	0.799219	-0.16	0.679494	-0.16	0.820207	-0.16	0.64763	-0.16	1.17896	-0.16	0.913998	-0.16	0.222735	-0.16	0.572655
	-0.158	1.31135	-0.158	0.526616	-0.158	1.19017	-0.158	0.909627	-0.158	-0.0869095	-0.158	0.841624	-0.158	1.46383	-0.158	0.310092	-0.158	0.455875	-0.158	0.920871	-0.158	0.736927	-0.158	1.11074	-0.158	0.436344	-0.158	0.0793242	-0.158	0.8664	-0.158	0.524721	-0.158	0.220591	-0.158	0.418583	-0.158	-0.133573	-0.158	-0.0685041
	-0.156	0.680163	-0.156	1.2334	-0.156	0.894462	-0.156	1.191	-0.156	-0.123518	-0.156	0.585406	-0.156	1.26442	-0.156	-0.209988	-0.156	-0.23265	-0.156	1.21333	-0.156	0.343228	-0.156	-0.339053	-0.156	-0.415738	-0.156	0.0249082	-0.156	-0.486975	-0.156	1.0268	-0.156	0.250276	-0.156	0.500613	-0.156	0.519489	-0.156	-0.174259
	-0.154	0.627963	-0.154	-0.0676753	-0.154	0.588626	-0.154	0.538351	-0.154	0.303159	-0.154	0.438646	-0.154	0.202817	-0.154	-0.0555563	-0.154	-0.0392475	-0.154	0.540151	-0.154	0.875572	-0.154	0.27015	-0.154	0.954636	-0.154	0.829223	-0.154	0.396618	-0.154	2.15284	-0.154	-0.13753	-0.154	0.176894	-0.154	0.386375	-0.154	0.223265
	-0.152	0.867264	-0.152	0.859215	-0.152	1.36686	-0.152	0.557963	-0.152	-0.296954	-0.152	0.561662	-0.152	1.75113	-0.152	-0.393842	-0.152	0.405243	-0.152	0.561604	-0.152	0.930152	-0.152	0.111811	-0.152	0.642867	-0.152	0.334522	-0.152	0.965165	-0.152	-1.01203	-0.152	1.53863	-0.152	0.560479	-0.152	-0.0661501	-0.152	0.437021
	-0.15	0.0904333	-0.15	0.67193	-0.15	0.202041	-0.15	0.175414	-0.15	1.44599	-0.15	0.330933	-0.15	-0.394723	-0.15	1.47521	-0.15	0.991771	-0.15	0.284699	-0.15	0.114702	-0.15	0.108007	-0.15	-0.783069	-0.15	0.0694245	-0.15	0.624813	-0.15	-0.336099	-0.15	0.553468	-0.15	0.512998	-0.15	0.15214	-0.15	-0.317438
	-0.148	0.889779	-0.148	1.14115	-0.148	0.339935	-0.148	0.753659	-0.148	0.523621	-0.148	0.743222	-0.148	0.214728	-0.148	1.0265	-0.148	0.185151	-0.148	0.329907	-0.148	0.0271273	-0.148	1.00945	-0.148	0.133375	-0.148	0.434943	-0.148	0.868425	-0.148	0.25036	-0.148	0.434591	-0.148	0.242971	-0.148	0.701911	-0.148	0.426586
	-0.146	0.383277	-0.146	0.447812	-0.146	0.655671	-0.146	0.725841	-0.146	0.407902	-0.146	-0.0617814	-0.146	0.633977	-0.146	-0.00610224	-0.146	0.854874	-0.146	0.629445	-0.146	0.472936	-0.146	-0.124029	-0.146	0.426934	-0.146	0.242094	-0.146	0.645438	-0.146	0.8403	-0.146	-0.00387027	-0.146	0.139077	-0.146	0.53788	-0.146	0.384421
	-0.144	0.289178	-0.144	0.101897	-0.144	1.0208	-0.144	1.44146	-0.144	0.757161	-0.144	0.321876	-0.144	0.575706	-0.144	0.843064	-0.144	0.558278	-0.144	1.40607	-0.144	1.09668	-0.144	-0.0128445	-0.144	0.81653	-0.144	0.381716	-0.144	0.744501	-0.144	0.081272	-0.144	0.489705	-0.144	0.539055	-0.144	0.0539688	-0.144	0.343326
	-0.142	0.469688	-0.142	0.670135	-0.142	1.0123	-0.142	0.382607	-0.142	0.644354	-0.142	1.12525	-0.142	0.320437	-0.142	0.848049	-0.142	1.10065	-0.142	0.383129	-0.142	1.54662	-0.142	0.447514	-0.142	-0.136945	-0.142	1.01631	-0.142	-0.374247	-0.142	0.829459	-0.142	0.846702	-0.142	0.680855	-0.142	-0.423261	-0.142	-0.330322
	-0.14	0.826867	-0.14	0.427079	-0.14	0.70647	-0.14	-0.049739	-0.14	0.553141	-0.14	-0.3375	-0.14	-0.362719	-0.14	0.740438	-0.14	0.913665	-0.14	-0.201105	-0.14	0.348278	-0.14	0.720482	-0.14	-0.166048	-0.14	0.237457	-0.14	1.21432	-0.14	0.891579	-0.14	0.357221	-0.14	-0.0370394	-0.14	0.277886	-0.14	0.164868
	-0.138	1.21377	-0.138	1.76231	-0.138	-0.506167	-0.138	0.744341	-0.138	-0.0461919	-0.138	-0.0461378	-0.138	1.07624	-0.138	-0.637233	-0.138	0.787054	-0.138	0.370115	-0.138	-0.0778714	-0.138	-0.166446	-0.138	1.1524	-0.138	-0.288748	-0.138	-0.80259	-0.138	-0.636653	-0.138	0.260639	-0.138	0.378225	-0.138	0.143891	-0.138	0.739307
	-0.136	0.38603	-0.136	0.246446	-0.136	0.317367	-0.136	0.474229	-0.136	0.654571	-0.136	1.47253	-0.136	0.962455	-0.136	0.701168	-0.136	0.001024	-0.136	1.35793	-0.136	0.243389	-0.136	1.56722	-0.136	-0.302986	-0.136	-0.232638	-0.136	-0.272941	-0.136	0.319225	-0.136	0.607516	-0.136	0.832734	-0.136	0.243726	-0.136	0.783641
	-0.134	-0.556314	-0.134	-0.572669	-0.134	-0.167407	-0.134	1.08306	-0.134	1.29211	-0.134	0.521882	-0.134	0.247251	-0.134	0.904431	-0.134	0.915689	-0.134	1.16702	-0.134	1.24417	-0.134	0.529434	-0.134	1.70007	-0.134	-0.429736	-0.134	1.03424	-0.134	0.331183	-0.134	0.622348	-0.134	0.354192	-0.134	0.216557	-0.134	0.948873
	-0.132	1.13803	-0.132	1.526	-0.132	1.04689	-0.132	0.873007	-0.132	0.652499	-0.132	0.755418	-0.132	1.31169	-0.132	0.551518	-0.132	1.01798	-0.132	1.46257	-0.132	1.0522	-0.132	1.67773	-0.132	0.646005	-0.132	0.428806	-0.132	0.911733	-0.132	0.0373748	-0.132	0.252374	-0.132	0.697805	-0.132	0.109826	-0.132	0.737064
	-0.13	0.858085	-0.13	0.151896	-0.13	1.71786	-0.13	0.285708	-0.13	0.39861	-0.13	0.599568	-0.13	0.244813	-0.13	0.113054	-0.13	0.105259	-0.13	1.29446	-0.13	0.958995	-0.13	0.201458	-0.13	0.697608	-0.13	0.363535	-0.13	0.328282	-0.13	2.1794	-0.13	0.508707	-0.13	0.912801	-0.13	1.05842	-0.13	0.525794
	-0.128	0.803039	-0.128	0.27893	-0.128	0.660594	-0.128	0.929247	-0.128	-0.243724	-0.128	-0.180256	-0.128	0.229648	-0.128	1.02218	-0.128	0.640311	-0.128	-0.106607	-0.128	0.194591	-0.128	0.353893	-0.128	0.678264	-0.128	0.22268	-0.128	0.950198	-0.128	0.670261	-0.128	0.743666	-0.128	0.774539	-0.128	0.824815	-0.128	0.442346
	-0.126	0.824375	-0.126	1.3935	-0.126	0.955352	-0.126	-0.121195	-0.126	0.730794	-0.126	1.23227	-0.126	0.524408	-0.126	0.478115	-0.126	0.247841	-0.126	1.19299	-0.126	0.747795	-0.126	1.22025	-0.126	1.41404	-0.126	1.05058	-0.126	1.14083	-0.126	-0.470691	-0.126	0.660224	-0.126	0.216555	-0.126	1.47412	-0.126	0.829454
	-0.124	0.240786	-0.124	-0.100392	-0.124	1.03492	-0.124	0.0497214	-0.124	0.891211	-0.124	0.632934	-0.124	0.773316	-0.124	0.672905	-0.124	1.3126	-0.124	1.18589	-0.124	1.34012	-0.124	0.625114	-0.124	0.420103	-0.124	1.00361	-0.124	0.569225	-0.124	0.266297	-0.124	0.772256	-0.124	0.219807	-0.124	-0.0336676	-0.124	0.690728
	-0.122	0.122835	-0.122	0.869536	-0.122	-0.359716	-0.122	0.498426	-0.122	1.24507	-0.122	0.0830705	-0.122	1.47828	-0.122	0.579981	-0.122	0.848725	-0.122	0.879014	-0.122	1.8133	-0.122	1.14854	-0.122	0.504998	-0.122	0.488571	-0.122	0.721283	-0.122	-0.215288	-0.122	0.581646	-0.122	0.255286	-0.122	0.84996	-0.122	0.747169
